# Supplementary material for: Deep RNA Sequencing of the Skeletal Muscle Transcriptome in Swimming Fish
Source: PLoS One. 2013 Jan 8;8(1):e53171. doi: 10.1371/journal.pone.0053171 (PMC3540090; doi:10.1371/journal.pone.0053171)
Supplement: Table S2 — List of novel rainbow trout genes identified by RNAseq. Genes expressed in red and white skeletal muscle are listed according to sequence length. Putative name, length of sequence (Size, in bp), hit accession number, E-value and database where sequence was identified by BLASTx are indicated. (XLSX) [file pone.0053171.s006.xlsx]

## Sheet: Red Muscle
Table S2.
Contig	Gene name	Size, bp	Hit Acc. No.	E-Value	Blastx
Contig112358DeNovoAssembly	PREDICTED: similar to Filamin C (Gamma-filamin) (Filamin 2) (Protein FLNc) (Actin-binding-like protein) (ABP-L) (ABP-280-like protein) isoform 5 [Canis familiaris]	5971	XP_858019	0	blastx_RefSeq
Contig36551DeNovoAssembly	PREDICTED: titin [Rattus norvegicus]	5252	XP_001065955	0	blastx_RefSeq
Contig83811DeNovoAssembly	PREDICTED: similar to titin isoform N2-A [Gallus gallus]	4371	XP_001234116	0	blastx_RefSeq
Contig36615DeNovoAssembly	PREDICTED: similar to Nesprin-1 (Nuclear envelope spectrin repeat protein 1) (Synaptic nuclear envelope protein 1) (Syne-1) (Myocyte nuclear envelope protein 1) (Myne-1) (Enaptin) [Gallus gallus]	4294	XP_419679	4.16e-17	blastx_RefSeq
Contig112402DeNovoAssembly	titin isoform N2-A [Mus musculus]	4275	NP_035782	0	blastx_RefSeq
Contig141175DeNovoAssembly	PREDICTED: spectrin repeat containing, nuclear envelope 2, partial [Sus scrofa]	4181	XP_001925379	1.45e-99	blastx_RefSeq
Contig36619DeNovoAssembly	patatin-like phospholipase domain containing 6 [Xenopus (Silurana) tropicalis]	4003	NP_001090744	0	blastx_RefSeq
Contig141214DeNovoAssembly	dual specificity protein phosphatase 13 [Danio rerio]	3877	NP_001103865	2.75e-32	blastx_Drerio
Contig36961DeNovoAssembly	PREDICTED: similar to laminin, alpha 2 (merosin, congenital muscular dystrophy) [Monodelphis domestica]	3254	XP_001380290	0	blastx_RefSeq
Contig83891DeNovoAssembly	PREDICTED: similar to Titin (Connectin) (Rhabdomyosarcoma antigen MU-RMS-40.14) [Monodelphis domestica]	3211	XP_001377440	0	blastx_RefSeq
Contig36884DeNovoAssembly	PREDICTED: similar to titin isoform N2-A [Gallus gallus]	3205	XP_001234116	0	blastx_RefSeq
Contig112460DeNovoAssembly	PREDICTED: similar to obscurin, cytoskeletal calmodulin and titin-interacting RhoGEF [Gallus gallus]	3086	XP_418501	0	blastx_RefSeq
Contig141206DeNovoAssembly	hypothetical protein LOC537193 [Bos taurus]	3034	NP_001095666	1.23e-20	blastx_RefSeq
Contig83841DeNovoAssembly	PREDICTED: ryanodine receptor 1-like [Xenopus (Silurana) tropicalis]	2965	XP_002939294	0	blastx_RefSeq
Contig37216DeNovoAssembly	PREDICTED: jumonji, AT rich interactive domain 2 [Equus caballus]	2914	XP_001493082	0	blastx_RefSeq
Contig36732DeNovoAssembly	PREDICTED: ankyrin repeat and SOCS box protein 2-like [Xenopus (Silurana) tropicalis]	2864	XP_002933276	2.54e-60	blastx_RefSeq
Contig36935DeNovoAssembly	PREDICTED: hypothetical protein [Monodelphis domestica]	2853	XP_001380289	1.66e-120	blastx_RefSeq
Contig112811DeNovoAssembly	PREDICTED: hypothetical protein LOC100488659 [Xenopus (Silurana) tropicalis]	2842	XP_002933173	5.41e-63	blastx_RefSeq
Contig36782DeNovoAssembly	splicing factor, arginine/serine-rich 12 [Danio rerio]	2773	NP_001003613	9.73e-69	blastx_Drerio
Contig36789DeNovoAssembly	PREDICTED: similar to titin isoform novex-1 [Gallus gallus]	2634	XP_001234123	0	blastx_RefSeq
Contig36796DeNovoAssembly	PREDICTED: obscurin, cytoskeletal calmodulin and titin-interacting RhoGEF [Taeniopygia guttata]	2634	XP_002192966	2e-104	blastx_RefSeq
Contig36801DeNovoAssembly	protein Wnt-2 [Danio rerio]	2633	NP_878296	2.62e-132	blastx_Drerio
Contig141140DeNovoAssembly	aconitate hydratase, mitochondrial [Danio rerio]	2536	NP_944590	5.38e-143	blastx_Drerio
Contig112449DeNovoAssembly	titin isoform N2-A [Mus musculus]	2534	NP_035782	0	blastx_RefSeq
Contig37308DeNovoAssembly	PREDICTED: ryanodine receptor 3-like, partial [Xenopus (Silurana) tropicalis]	2521	XP_002935386	0	blastx_RefSeq
Contig141134DeNovoAssembly	PREDICTED: striated muscle-specific serine/threonine-protein kinase-like [Xenopus (Silurana) tropicalis]	2517	XP_002934009	1.82e-123	blastx_RefSeq
Contig112463DeNovoAssembly	PREDICTED: hypothetical protein [Taeniopygia guttata]	2477	XP_002191599	0	blastx_RefSeq
Contig36627DeNovoAssembly	transcription elongation factor B (SIII), polypeptide 3 [Danio rerio]	2438	NP_956415	7.29e-105	blastx_Drerio
Contig36640DeNovoAssembly	calcium/calmodulin-dependent protein kinase type II subunit alpha [Danio rerio]	2324	NP_001017741	4.57e-32	blastx_Drerio
Contig112351DeNovoAssembly	PREDICTED: spectrin repeat containing, nuclear envelope 2, partial [Sus scrofa]	2322	XP_001925379	5.78e-76	blastx_RefSeq
Contig36556DeNovoAssembly	PREDICTED: hypothetical protein LOC100492655 [Xenopus (Silurana) tropicalis]	2303	XP_002934888	1.12e-55	blastx_RefSeq
Contig141228DeNovoAssembly	collagen type IX alpha I [Danio rerio]	2226	NP_998429	9.66e-48	blastx_Drerio
Contig141315DeNovoAssembly	PREDICTED: spectrin repeat containing, nuclear envelope 2 [Oryctolagus cuniculus]	2198	XP_002719580	6.45e-45	blastx_RefSeq
Contig37083DeNovoAssembly	PREDICTED: similar to zinc finger protein 106 homolog isoform 1 [Canis familiaris]	2144	XP_535441	1.82e-169	blastx_RefSeq
Contig112535DeNovoAssembly	PREDICTED: similar to leucine rich repeat (in FLII) interacting protein 1 [Taeniopygia guttata]	2127	XP_002191446	4.18e-134	blastx_RefSeq
Contig36662DeNovoAssembly	carbonic anhydrase IV [Oncorhynchus mykiss]	2118	NP_001117959	9.55e-30	blastx_RefSeq
Contig36588DeNovoAssembly	HIG1 domain family member 1A [Danio rerio]	2113	NP_956394	1.5e-34	blastx_Drerio
Contig141220DeNovoAssembly	PREDICTED: similar to putative transcription factor [Gallus gallus]	2101	XP_416707	2.25e-148	blastx_RefSeq
Contig141132DeNovoAssembly	calcium channel, voltage-dependent, L type, alpha 1S subunit, a [Danio rerio]	2098	NP_001139622	1.07e-32	blastx_Drerio
Contig36852DeNovoAssembly	spectrin beta chain, erythrocyte [Danio rerio]	2091	NP_571600	8.85e-96	blastx_Drerio
Contig112720DeNovoAssembly	Acidic leucine-rich nuclear phosphoprotein 32 family member B [Salmo salar]	2089	NP_001134633	6.11e-13	blastx_RefSeq
Contig112346DeNovoAssembly	PREDICTED: myomegalin-like [Xenopus (Silurana) tropicalis]	2075	XP_002932631	1.26e-50	blastx_RefSeq
Contig37646DeNovoAssembly	PREDICTED: similar to Titin (Connectin) (Rhabdomyosarcoma antigen MU-RMS-40.14) [Gallus gallus]	2061	XP_001234169	0	blastx_RefSeq
Contig84310DeNovoAssembly	PREDICTED: myomegalin-like [Xenopus (Silurana) tropicalis]	2029	XP_002932631	4.64e-50	blastx_RefSeq
Contig141151DeNovoAssembly	cardiomyopathy associated 5 like [Danio rerio]	2028	NP_001073454	1.64e-155	blastx_Drerio
Contig112389DeNovoAssembly	Acidic leucine-rich nuclear phosphoprotein 32 family member B [Salmo salar]	2020	NP_001134633	0.000383	blastx_RefSeq
Contig112374DeNovoAssembly	PREDICTED: similar to testis-abundant finger protein [Monodelphis domestica]	2014	XP_001374079	1.48e-40	blastx_RefSeq
Contig36799DeNovoAssembly	predicted protein [Nematostella vectensis]	2005	XP_001631026	2.14e-15	blastx_RefSeq
Contig36813DeNovoAssembly	PREDICTED: hypothetical protein [Ciona intestinalis]	2001	XP_002121098	2.28e-25	blastx_RefSeq
Contig141209DeNovoAssembly	myosin-Va [Danio rerio]	1990	NP_001074428	0	blastx_Drerio
Contig36740DeNovoAssembly	hypothetical protein LOC496726 [Xenopus (Silurana) tropicalis]	1983	NP_001011274	3.49e-10	blastx_RefSeq
Contig112387DeNovoAssembly	PREDICTED: dysferlin isoform 14 [Oryctolagus cuniculus]	1957	XP_002709833	0	blastx_RefSeq
Contig36768DeNovoAssembly	upf1 regulator of nonsense transcripts [Danio rerio]	1951	NP_998639	1.06e-26	blastx_Drerio
Contig37299DeNovoAssembly	acetyl-CoA carboxylase beta [Xenopus (Silurana) tropicalis]	1947	NP_001131086	0	blastx_RefSeq
Contig36586DeNovoAssembly	period homolog 1b [Danio rerio]	1933	NP_997604	3.19e-84	blastx_Drerio
Contig141383DeNovoAssembly	PREDICTED: hypothetical protein [Taeniopygia guttata]	1924	XP_002192088	1.27e-142	blastx_RefSeq
Contig112451DeNovoAssembly	GE16687 [Drosophila yakuba]	1916	XP_002099789	1.19e-07	blastx_RefSeq
Contig112364DeNovoAssembly	PREDICTED: similar to Kinesin-like protein KIF13A (Kinesin-like protein RBKIN) [Ornithorhynchus anatinus]	1907	XP_001508257	0	blastx_RefSeq
Contig36685DeNovoAssembly	PREDICTED: hypothetical protein [Gallus gallus]	1876	XP_425085	9.71e-39	blastx_RefSeq
Contig141303DeNovoAssembly	PREDICTED: similar to Kinesin-like protein KIF13A (Kinesin-like protein RBKIN) [Monodelphis domestica]	1843	XP_001376282	0	blastx_RefSeq
Contig36849DeNovoAssembly	PREDICTED: similar to titin isoform N2-A [Gallus gallus]	1835	XP_001234116	0	blastx_RefSeq
Contig37779DeNovoAssembly	PREDICTED: zinc finger MYND domain-containing protein 17-like [Xenopus (Silurana) tropicalis]	1815	XP_002940645	4.37e-137	blastx_RefSeq
Contig36793DeNovoAssembly	triadin [Rattus norvegicus]	1789	NP_067698	1.03e-05	blastx_RefSeq
Contig36893DeNovoAssembly	roundabout homolog 2 [Danio rerio]	1780	NP_571708	1.12e-11	blastx_Drerio
Contig112461DeNovoAssembly	PREDICTED: similar to Titin (Connectin) (Rhabdomyosarcoma antigen MU-RMS-40.14) [Gallus gallus]	1766	XP_001234153	1.64e-173	blastx_RefSeq
Contig37633DeNovoAssembly	PREDICTED: similar to titin isoform N2-A [Gallus gallus]	1755	XP_001234116	0	blastx_RefSeq
Contig141234DeNovoAssembly	predicted protein [Nematostella vectensis]	1745	XP_001630327	8.32e-45	blastx_RefSeq
Contig112483DeNovoAssembly	amyloid beta (A4) precursor protein-binding, family B, member 3 [Xenopus (Silurana) tropicalis]	1743	NP_001096402	6.62e-135	blastx_RefSeq
Contig36894DeNovoAssembly	PREDICTED: similar to titin isoform N2-A [Gallus gallus]	1734	XP_001234142	0	blastx_RefSeq
Contig38838DeNovoAssembly	PREDICTED: obscurin, cytoskeletal calmodulin and titin-interacting RhoGEF [Rattus norvegicus]	1715	XP_340808	3.74e-82	blastx_RefSeq
Contig37279DeNovoAssembly	cholinephosphotransferase 1 [Danio rerio]	1707	NP_997789	2.6e-50	blastx_Drerio
Contig112989DeNovoAssembly	supervillin [Danio rerio]	1705	NP_001030338	0	blastx_Drerio
Contig141173DeNovoAssembly	solute carrier family 38, member 3 [Danio rerio]	1668	NP_001002648	2.9e-46	blastx_Drerio
Contig36560DeNovoAssembly	eEF1A2 binding protein-like [Salmo salar]	1667	NP_001133224	8.15e-143	blastx_RefSeq
Contig112325DeNovoAssembly	PREDICTED: similar to lethal (1) G0168 CG33206-PA, isoform A [Apis mellifera]	1654	XP_394822	4.94e-07	blastx_RefSeq
Contig112337DeNovoAssembly	PREDICTED: similar to endonuclease/reverse transcriptase [Strongylocentrotus purpuratus]	1638	XP_001190384	8.3e-15	blastx_RefSeq
Contig112372DeNovoAssembly	eEF1A2 binding protein-like [Salmo salar]	1626	NP_001133224	0	blastx_RefSeq
Contig38994DeNovoAssembly	PREDICTED: Nance-Horan syndrome protein [Oryctolagus cuniculus]	1624	XP_002719970	0.000499	blastx_RefSeq
Contig141463DeNovoAssembly	PREDICTED: xin actin-binding repeat-containing protein 2-like [Xenopus (Silurana) tropicalis]	1623	XP_002936796	3.35e-109	blastx_RefSeq
Contig112384DeNovoAssembly	PREDICTED: ankyrin repeat and SOCS box protein 2-like [Xenopus (Silurana) tropicalis]	1614	XP_002933276	5.69e-101	blastx_RefSeq
Contig141304DeNovoAssembly	scavenger receptor class B, member 2 [Danio rerio]	1605	NP_775366	3.75e-136	blastx_Drerio
Contig112684DeNovoAssembly	myosin binding protein C, cardiac [Danio rerio]	1604	NP_001037814	0	blastx_Drerio
Contig37686DeNovoAssembly	PREDICTED: dystrobrevin, alpha isoform 2 [Equus caballus]	1604	XP_001496031	2.36e-06	blastx_RefSeq
Contig36597DeNovoAssembly	pyruvate dehydrogenase complex, component X [Danio rerio]	1580	NP_956854	4.4e-97	blastx_Drerio
Contig112414DeNovoAssembly	PREDICTED: similar to heterogeneous nuclear ribonucleoprotein C isoform b isoform 2 [Canis familiaris]	1560	XP_867253	4.14e-08	blastx_RefSeq
Contig113232DeNovoAssembly	myopalladin [Homo sapiens]	1558	NP_115967	2.25e-22	blastx_RefSeq
Contig113258DeNovoAssembly	PREDICTED: similar to Synpo2l protein [Taeniopygia guttata]	1552	XP_002193469	6.09e-28	blastx_RefSeq
Contig112706DeNovoAssembly	hypothetical protein LOC537193 [Bos taurus]	1551	NP_001095666	2.17e-25	blastx_RefSeq
Contig141186DeNovoAssembly	muscle-related coiled-coil protein [Xenopus laevis]	1547	NP_001091363	6.43e-62	blastx_RefSeq
Contig36718DeNovoAssembly	PREDICTED: hypothetical protein, partial [Ornithorhynchus anatinus]	1536	XP_001515195	4.32e-18	blastx_RefSeq
Contig37004DeNovoAssembly	PREDICTED: similar to titin isoform N2-A [Gallus gallus]	1529	XP_001234116	0	blastx_RefSeq
Contig141187DeNovoAssembly	PREDICTED: hypothetical protein LOC100494705 [Xenopus (Silurana) tropicalis]	1520	XP_002937302	6.15e-17	blastx_RefSeq
Contig37380DeNovoAssembly	PREDICTED: hypothetical protein [Gallus gallus]	1497	XP_422571	1.83e-98	blastx_RefSeq
Contig36763DeNovoAssembly	PREDICTED: hypothetical protein [Saccoglossus kowalevskii]	1487	XP_002735691	5.6e-07	blastx_RefSeq
Contig112486DeNovoAssembly	PREDICTED: KN motif and ankyrin repeat domain-containing protein 1 [Xenopus (Silurana) tropicalis]	1485	XP_002938597	1.32e-64	blastx_RefSeq
Contig37354DeNovoAssembly	5,10-methylenetetrahydrofolate reductase (NADPH)-like [Danio rerio]	1479	NP_001121727	0	blastx_Drerio
Contig112443DeNovoAssembly	unc-51-like kinase 1a [Danio rerio]	1474	NP_001124103	1.07e-81	blastx_Drerio
Contig112432DeNovoAssembly	protein phosphatase 1 regulatory subunit 3D [Mus musculus]	1467	NP_001078970	9.01e-50	blastx_RefSeq
Contig141223DeNovoAssembly	polymerase delta-interacting protein 2 [Danio rerio]	1466	NP_997879	1.11e-38	blastx_Drerio
Contig83931DeNovoAssembly	adenylyl cyclase-associated protein 2 [Danio rerio]	1464	NP_957130	5.14e-44	blastx_Drerio
Contig143498DeNovoAssembly	PREDICTED: spectrin repeat containing, nuclear envelope 2 [Oryctolagus cuniculus]	1460	XP_002719580	4.5e-09	blastx_RefSeq
Contig37041DeNovoAssembly	PREDICTED: similar to phosphodiesterase 4D interacting protein isoform 1 isoform 1 [Canis familiaris]	1450	XP_533026	1.63e-27	blastx_RefSeq
Contig141309DeNovoAssembly	PREDICTED: voltage-dependent calcium channel subunit alpha-2/delta-4-like [Xenopus (Silurana) tropicalis]	1440	XP_002938150	0	blastx_RefSeq
Contig141136DeNovoAssembly	PREDICTED: similar to Arginine/proline rich coiled-coil 1 [Gallus gallus]	1436	XP_417771	1.54e-54	blastx_RefSeq
Contig42718DeNovoAssembly	PREDICTED: similar to calcium channel, voltage-dependent, alpha 2/delta subunit 4 [Taeniopygia guttata]	1435	XP_002192789	6.98e-132	blastx_RefSeq
Contig112386DeNovoAssembly	PREDICTED: similar to cyclic AMP-regulated phosphoprotein, 21 kD [Taeniopygia guttata]	1424	XP_002197915	7.26e-81	blastx_RefSeq
Contig1651DeNovoAssembly	protein-arginine deiminase type-2 [Danio rerio]	1417	NP_956406	2.9e-161	blastx_Drerio
Contig36815DeNovoAssembly	PREDICTED: nesprin 1 isoform 1 [Pan troglodytes]	1412	XP_001138443	2.58e-38	blastx_RefSeq
Contig141291DeNovoAssembly	PREDICTED: hypothetical protein [Gallus gallus]	1401	XP_001234418	2.49e-09	blastx_RefSeq
Contig37682DeNovoAssembly	PREDICTED: synaptopodin [Callithrix jacchus]	1399	XP_002744443	3.7e-13	blastx_RefSeq
Contig36648DeNovoAssembly	PREDICTED: serine/threonine-protein kinase LMTK2-like [Xenopus (Silurana) tropicalis]	1397	XP_002931995	1.11e-17	blastx_RefSeq
Contig36863DeNovoAssembly	elongation factor Tu, mitochondrial [Danio rerio]	1389	NP_001013523	0	blastx_Drerio
Contig37750DeNovoAssembly	PREDICTED: probable E3 ubiquitin-protein ligase HERC2-like [Ailuropoda melanoleuca]	1385	XP_002929284	0	blastx_RefSeq
Contig37971DeNovoAssembly	alpha-actinin-2 [Danio rerio]	1369	NP_001032662	0	blastx_Drerio
Contig36584DeNovoAssembly	T-complex protein 11-like protein 2 [Danio rerio]	1362	NP_998185	5.01e-62	blastx_Drerio
Contig37175DeNovoAssembly	aspartyl/asparaginyl beta-hydroxylase isoform l [Homo sapiens]	1362	NP_001158228	2.23e-15	blastx_RefSeq
Contig112650DeNovoAssembly	solute carrier family 4, sodium bicarbonate cotransporter, member 7 [Xenopus laevis]	1355	NP_001084922	2.35e-166	blastx_RefSeq
Contig36684DeNovoAssembly	PREDICTED: similar to GTPase, IMAP family member 4 [Monodelphis domestica]	1354	XP_001370455	1.38e-25	blastx_RefSeq
Contig141653DeNovoAssembly	PREDICTED: myosin light chain kinase 3 [Taeniopygia guttata]	1350	XP_002194723	8.56e-60	blastx_RefSeq
Contig37124DeNovoAssembly	PREDICTED: NUAK family, SNF1-like kinase, 2 [Taeniopygia guttata]	1348	XP_002196682	4.03e-118	blastx_RefSeq
Contig37036DeNovoAssembly	PREDICTED: myosin 18A [Oryctolagus cuniculus]	1341	XP_002718960	5.31e-179	blastx_RefSeq
Contig43062DeNovoAssembly	Apolipoprotein-L3 [Salmo salar]	1331	NP_001133647	2.31e-158	blastx_RefSeq
Contig37110DeNovoAssembly	PREDICTED: nebulin [Oryctolagus cuniculus]	1325	XP_002712181	5.7e-133	blastx_RefSeq
Contig36996DeNovoAssembly	LIM domain only protein 7 [Danio rerio]	1318	NP_001121703	1.75e-80	blastx_Drerio
Contig112321DeNovoAssembly	PREDICTED: nuclear factor 7, ovary-like [Xenopus (Silurana) tropicalis]	1303	XP_002937994	1.32e-25	blastx_RefSeq
Contig36979DeNovoAssembly	PREDICTED: similar to myeloid/lymphoid or mixed-lineage leukemia translocated to, 10 isoform 1 [Monodelphis domestica]	1300	XP_001367910	1.15e-21	blastx_RefSeq
Contig141606DeNovoAssembly	myotubularin-related protein 5 [Danio rerio]	1298	NP_001038623	1.62e-179	blastx_Drerio
Contig141381DeNovoAssembly	PREDICTED: similar to Synpo2l protein [Taeniopygia guttata]	1297	XP_002193469	2.83e-20	blastx_RefSeq
Contig37774DeNovoAssembly	neurofilament, medium polypeptide 150kDa isoform 1 [Danio rerio]	1296	NP_001104684	0.000342	blastx_Drerio
Contig112561DeNovoAssembly	PREDICTED: similar to trans-Golgi p230 [Gallus gallus]	1294	XP_418856	3.67e-28	blastx_RefSeq
Contig112523DeNovoAssembly	PREDICTED: similar to APG16L beta [Gallus gallus]	1288	XP_422568	3.9e-30	blastx_RefSeq
Contig36936DeNovoAssembly	PREDICTED: ranBP-type and C3HC4-type zinc finger-containing protein 1-like [Xenopus (Silurana) tropicalis]	1281	XP_002941278	2.41e-48	blastx_RefSeq
Contig37327DeNovoAssembly	PREDICTED: LOW QUALITY PROTEIN: hypothetical protein LOC100216012, partial [Xenopus (Silurana) tropicalis]	1275	XP_002941407	8.02e-28	blastx_RefSeq
Contig37253DeNovoAssembly	serine/threonine-protein phosphatase 5 [Danio rerio]	1273	NP_001014372	0	blastx_Drerio
Contig83824DeNovoAssembly	PREDICTED: similar to titin isoform N2-A [Gallus gallus]	1269	XP_001234116	1.27e-142	blastx_RefSeq
Contig37496DeNovoAssembly	PREDICTED: titin [Bos taurus]	1267	XP_002703630	2.44e-69	blastx_RefSeq
Contig113338DeNovoAssembly	PREDICTED: similar to myopalladin [Equus caballus]	1263	XP_001503648	2.55e-18	blastx_RefSeq
Contig5275DeNovoAssembly	PREDICTED: acetyl-Coenzyme A carboxylase alpha [Taeniopygia guttata]	1257	XP_002199465	0	blastx_RefSeq
Contig37773DeNovoAssembly	PREDICTED: nesprin-2-like [Xenopus (Silurana) tropicalis]	1254	XP_002933762	6.65e-128	blastx_RefSeq
Contig141253DeNovoAssembly	tumor protein 63 isoform alpha 2 [Danio rerio]	1252	NP_689454	6.03e-75	blastx_Drerio
Contig39606DeNovoAssembly	kelch-like protein 31 [Danio rerio]	1235	NP_001003727	0	blastx_Drerio
Contig141323DeNovoAssembly	PREDICTED: hypothetical protein [Gallus gallus]	1235	XP_422044	1.37e-85	blastx_RefSeq
Contig39127DeNovoAssembly	titin isoform N2-A [Mus musculus]	1234	NP_035782	1.9e-111	blastx_RefSeq
Contig37289DeNovoAssembly	PREDICTED: poly [ADP-ribose] polymerase 4-like [Macaca mulatta]	1232	XP_002800747	5.49e-18	blastx_RefSeq
Contig36980DeNovoAssembly	PREDICTED: similar to Titin (Connectin) (Rhabdomyosarcoma antigen MU-RMS-40.14) [Gallus gallus]	1229	XP_001234153	9.62e-140	blastx_RefSeq
Contig141389DeNovoAssembly	zinc finger protein 106 [Danio rerio]	1225	NP_001002732	6.79e-55	blastx_Drerio
Contig38890DeNovoAssembly	si:dkey-151c10.1 [Danio rerio]	1223	NP_001093502	1.41e-161	blastx_Drerio
Contig40251DeNovoAssembly	si:dkey-151c10.1 [Danio rerio]	1223	NP_001093502	1.48e-126	blastx_Drerio
Contig83943DeNovoAssembly	PREDICTED: titin [Bos taurus]	1213	XP_002703630	9.35e-164	blastx_RefSeq
Contig36917DeNovoAssembly	LIM domain only protein 7 [Danio rerio]	1212	NP_001121703	1.66e-37	blastx_Drerio
Contig112841DeNovoAssembly	striated muscle preferentially expressed protein kinase [Danio rerio]	1212	NP_001007110	5.64e-62	blastx_Drerio
Contig37143DeNovoAssembly	TiTiN family member (ttn-1) [Caenorhabditis elegans]	1208	NP_001024204	0.000747	blastx_RefSeq
Contig254DeNovoAssembly	cytosolic carboxypeptidase 1 [Danio rerio]	1205	NP_001019616	8.2e-13	blastx_Drerio
Contig113213DeNovoAssembly	calcium-binding and coiled-coil domain-containing protein 1 [Danio rerio]	1204	NP_001103636	8.2e-13	blastx_Drerio
Contig112349DeNovoAssembly	PREDICTED: osteocrin-like [Xenopus (Silurana) tropicalis]	1203	XP_002934095	1.19e-17	blastx_RefSeq
Contig37076DeNovoAssembly	interferon regulatory factor 4 [Danio rerio]	1202	NP_001116182	5.61e-46	blastx_Drerio
Contig141394DeNovoAssembly	HERV-H LTR-associating 2 [Xenopus (Silurana) tropicalis]	1202	NP_001122116	3.34e-20	blastx_RefSeq
Contig112514DeNovoAssembly	StAR-related lipid transfer protein 7 [Salmo salar]	1201	NP_001167295	0	blastx_RefSeq
Contig37205DeNovoAssembly	PREDICTED: similar to novel immunoglobulin I-set domain containing protein [Gallus gallus]	1193	XP_001232287	6.74e-90	blastx_RefSeq
Contig40639DeNovoAssembly	kelch-like protein 31 [Danio rerio]	1191	NP_001003727	1.62e-45	blastx_Drerio
Contig37331DeNovoAssembly	titin isoform N2-A [Mus musculus]	1185	NP_035782	6.14e-144	blastx_RefSeq
Contig36829DeNovoAssembly	PREDICTED: similar to zinc finger, MYND-type containing 17 [Monodelphis domestica]	1182	XP_001364672	1.51e-25	blastx_RefSeq
Contig112484DeNovoAssembly	PREDICTED: similar to ubiquitin specific protease 28 [Equus caballus]	1180	XP_001917503	6.02e-67	blastx_RefSeq
Contig38066DeNovoAssembly	four and a half LIM domains 2a [Danio rerio]	1179	NP_001003732	3.65e-50	blastx_Drerio
Contig112624DeNovoAssembly	sodium-dependent phosphate transporter 1-B [Danio rerio]	1176	NP_997753	1.69e-172	blastx_Drerio
Contig37169DeNovoAssembly	Wolfram syndrome 1 (wolframin) [Xenopus (Silurana) tropicalis]	1176	NP_001106459	2.65e-123	blastx_RefSeq
Contig37338DeNovoAssembly	myotubularin-related protein 5 [Danio rerio]	1175	NP_001038623	8.96e-166	blastx_Drerio
Contig37796DeNovoAssembly	acyl-CoA synthetase long-chain family member 4 [Xenopus (Silurana) tropicalis]	1173	NP_001090679	2.89e-154	blastx_RefSeq
Contig36928DeNovoAssembly	PREDICTED: similar to titin [Equus caballus]	1169	XP_001917584	6.44e-146	blastx_RefSeq
Contig37728DeNovoAssembly	homeodomain interacting protein kinase 3-like [Danio rerio]	1165	NP_001073628	2.53e-120	blastx_Drerio
Contig38987DeNovoAssembly	supervillin [Danio rerio]	1163	NP_001030338	3.19e-107	blastx_Drerio
Contig41209DeNovoAssembly	si:dkey-151c10.1 [Danio rerio]	1157	NP_001093502	1.38e-102	blastx_Drerio
Contig55380DeNovoAssembly	PREDICTED: spectrin repeat containing, nuclear envelope 2 [Bos taurus]	1153	XP_002700701	6.25e-53	blastx_RefSeq
Contig36783DeNovoAssembly	ankyrin repeat and SOCS box-containing 10 [Danio rerio]	1152	NP_001070616	1.48e-80	blastx_Drerio
Contig36832DeNovoAssembly	PREDICTED: centrosomal protein 110kDa [Bos taurus]	1150	XP_598421	1.82e-28	blastx_RefSeq
Contig141211DeNovoAssembly	PREDICTED: uveal autoantigen with coiled-coil domains and ankyrin repeats isoform 1 [Macaca mulatta]	1149	XP_001087966	6.66e-47	blastx_RefSeq
Contig37577DeNovoAssembly	PREDICTED: similar to zinc finger protein [Gallus gallus]	1145	XP_001234959	1.5e-06	blastx_RefSeq
Contig112559DeNovoAssembly	PREDICTED: probable RNA-binding protein 20 [Macaca mulatta]	1138	XP_001087170	5.42e-17	blastx_RefSeq
Contig84066DeNovoAssembly	PREDICTED: similar to NOD3 protein, [Monodelphis domestica]	1135	XP_001370217	1.15e-43	blastx_RefSeq
Contig37199DeNovoAssembly	zinc finger protein 106 [Danio rerio]	1130	NP_001002732	4.69e-23	blastx_Drerio
Contig36734DeNovoAssembly	carnitine O-palmitoyltransferase 1, liver isoform [Gallus gallus]	1130	NP_001012916	6.57e-132	blastx_RefSeq
Contig83895DeNovoAssembly	PREDICTED: similar to obscurin, cytoskeletal calmodulin and titin-interacting RhoGEF [Gallus gallus]	1129	XP_418501	1.49e-51	blastx_RefSeq
Contig36614DeNovoAssembly	dual specificity protein phosphatase 22-B [Danio rerio]	1127	NP_001017742	8.7e-70	blastx_Drerio
Contig37797DeNovoAssembly	Rap guanine nucleotide exchange factor (GEF) 3 [Xenopus laevis]	1120	NP_001089076	1.29e-39	blastx_RefSeq
Contig36580DeNovoAssembly	PREDICTED: similar to titin isoform novex-1 [Gallus gallus]	1119	XP_001234123	1.69e-148	blastx_RefSeq
Contig84017DeNovoAssembly	PREDICTED: titin [Rattus norvegicus]	1117	XP_575155	1.8e-158	blastx_RefSeq
Contig38282DeNovoAssembly	PREDICTED: obscurin, cytoskeletal calmodulin and titin-interacting RhoGEF [Taeniopygia guttata]	1098	XP_002192966	3.16e-83	blastx_RefSeq
Contig142098DeNovoAssembly	PREDICTED: putative myosin light chain kinase 3-like [Xenopus (Silurana) tropicalis]	1095	XP_002931740	2.81e-07	blastx_RefSeq
Contig112509DeNovoAssembly	PREDICTED: similar to zinc finger protein 638 [Ornithorhynchus anatinus]	1094	XP_001507956	2.02e-05	blastx_RefSeq
Contig112536DeNovoAssembly	calcium-binding atopy-related autoantigen 1 [Danio rerio]	1091	NP_001077302	3.79e-155	blastx_Drerio
Contig37735DeNovoAssembly	PREDICTED: similar to Rap guanine nucleotide exchange factor (GEF) 1 [Gallus gallus]	1090	XP_415456	2.24e-97	blastx_RefSeq
Contig38026DeNovoAssembly	PREDICTED: ataxin 7 [Taeniopygia guttata]	1089	XP_002188185	2.44e-35	blastx_RefSeq
Contig113486DeNovoAssembly	myosin-10 [Gallus gallus]	1087	NP_990805	1.59e-119	blastx_RefSeq
Contig37056DeNovoAssembly	GH16383 [Drosophila grimshawi]	1085	XP_001984316	1.81e-06	blastx_RefSeq
Contig112963DeNovoAssembly	PREDICTED: similar to kinesin-like protein RBKIN1 [Gallus gallus]	1085	XP_418923	8.39e-20	blastx_RefSeq
Contig37867DeNovoAssembly	PREDICTED: similar to bullous pemphigoid antigen 1, 230/240kDa [Gallus gallus]	1080	XP_419901	3.28e-08	blastx_RefSeq
Contig39817DeNovoAssembly	collagen, type IV, alpha 2 [Gallus gallus]	1080	NP_001155862	4.23e-48	blastx_RefSeq
Contig115471DeNovoAssembly	PREDICTED: inactive ubiquitin carboxyl-terminal hydrolase 53-like [Ailuropoda melanoleuca]	1078	XP_002927995	1.14e-53	blastx_RefSeq
Contig37335DeNovoAssembly	PREDICTED: dysferlin-like [Macaca mulatta]	1072	XP_002799336	1.59e-156	blastx_RefSeq
Contig112802DeNovoAssembly	eEF1A2 binding protein-like [Salmo salar]	1072	NP_001133224	1.33e-86	blastx_RefSeq
Contig112563DeNovoAssembly	PREDICTED: titin [Oryctolagus cuniculus]	1071	XP_002712264	1.83e-136	blastx_RefSeq
Contig112847DeNovoAssembly	PREDICTED: high affinity choline transporter 1-like [Xenopus (Silurana) tropicalis]	1071	XP_002940185	8.85e-107	blastx_RefSeq
Contig36636DeNovoAssembly	troponin T type 1 (skeletal, slow) [Xenopus laevis]	1067	NP_001086207	3.06e-67	blastx_RefSeq
Contig112852DeNovoAssembly	nuclear factor 7, brain [Xenopus laevis]	1066	NP_001081473	6.64e-30	blastx_RefSeq
Contig36892DeNovoAssembly	kinesin-like protein KIF1B [Danio rerio]	1065	NP_919363	5.14e-133	blastx_Drerio
Contig37595DeNovoAssembly	PREDICTED: hypothetical protein [Gallus gallus]	1065	XP_001235604	0.000817	blastx_RefSeq
Contig36738DeNovoAssembly	PREDICTED: similar to WFS1 [Gallus gallus]	1064	XP_420803	6.47e-118	blastx_RefSeq
Contig141362DeNovoAssembly	heterogeneous nuclear ribonucleoprotein A1 [Danio rerio]	1063	NP_956398	2.42e-90	blastx_Drerio
Contig37023DeNovoAssembly	OTU domain containing 3 [Danio rerio]	1057	NP_998087	9.64e-07	blastx_Drerio
Contig36677DeNovoAssembly	PREDICTED: similar to sperm associated antigen 9 [Gallus gallus]	1057	XP_420098	2.94e-147	blastx_RefSeq
Contig113330DeNovoAssembly	coiled-coil-helix-coiled-coil-helix domain-containing protein 3, mitochondrial [Danio rerio]	1056	NP_999969	1.27e-67	blastx_Drerio
Contig38433DeNovoAssembly	sarcalumenin precursor [Oryctolagus cuniculus]	1056	NP_001075750	1.36e-160	blastx_RefSeq
Contig37035DeNovoAssembly	PREDICTED: nesprin-2 [Callithrix jacchus]	1055	XP_002754058	1.42e-08	blastx_RefSeq
Contig37482DeNovoAssembly	methylcrotonoyl-CoA carboxylase beta chain, mitochondrial [Danio rerio]	1051	NP_998092	7.51e-153	blastx_Drerio
Contig37046DeNovoAssembly	PREDICTED: sodium- and chloride-dependent creatine transporter 1-like [Xenopus (Silurana) tropicalis]	1051	XP_002935539	6.01e-68	blastx_RefSeq
Contig36624DeNovoAssembly	myomesin 1a [Danio rerio]	1050	NP_001154812	1.02e-133	blastx_Drerio
Contig40938DeNovoAssembly	myomesin 1a [Danio rerio]	1049	NP_001154812	8.34e-120	blastx_Drerio
Contig431DeNovoAssembly	55 kDa erythrocyte membrane protein [Danio rerio]	1046	NP_999857	2.53e-76	blastx_Drerio
Contig112499DeNovoAssembly	PREDICTED: similar to Titin (Connectin) (Rhabdomyosarcoma antigen MU-RMS-40.14) [Sus scrofa]	1046	XP_001925902	2.72e-28	blastx_RefSeq
Contig38096DeNovoAssembly	PREDICTED: nebulin-like [Xenopus (Silurana) tropicalis]	1045	XP_002936709	1.95e-119	blastx_RefSeq
Contig112648DeNovoAssembly	formin homology 2 domain containing 1 [Xenopus laevis]	1041	NP_001088281	1.35e-104	blastx_RefSeq
Contig141192DeNovoAssembly	PREDICTED: filamin-C isoform 5 [Xenopus (Silurana) tropicalis]	1039	XP_002931888	2.15e-94	blastx_RefSeq
Contig141728DeNovoAssembly	dihydrolipoyllysine-residue succinyltransferase component of 2-oxoglutarate dehydrogenase complex, mitochondrial [Danio rerio]	1038	NP_958895	4.54e-94	blastx_Drerio
Contig39141DeNovoAssembly	PREDICTED: alpha-kinase 3 [Taeniopygia guttata]	1038	XP_002193743	1.34e-112	blastx_RefSeq
Contig37673DeNovoAssembly	PREDICTED: RETRotransposon-like family member (retr-1)-like [Saccoglossus kowalevskii]	1037	XP_002730633	1.81e-117	blastx_RefSeq
Contig67457DeNovoAssembly	titin isoform N2-A [Mus musculus]	1037	NP_035782	1.12e-159	blastx_RefSeq
Contig113051DeNovoAssembly	PREDICTED: similar to transforming, acidic coiled-coil containing protein 1 isoform 4 [Canis familiaris]	1037	XP_856634	6.48e-91	blastx_RefSeq
Contig37653DeNovoAssembly	1-phosphatidylinositol-4,5-bisphosphate phosphodiesterase delta-4 [Salmo salar]	1035	NP_001167177	1.96e-172	blastx_RefSeq
Contig112629DeNovoAssembly	PREDICTED: hypothetical protein [Monodelphis domestica]	1035	XP_001372236	3.5e-12	blastx_RefSeq
Contig141344DeNovoAssembly	PREDICTED: LOW QUALITY PROTEIN: TBC1 domain family member 1-like [Callithrix jacchus]	1030	XP_002806713	1.18e-52	blastx_RefSeq
Contig39376DeNovoAssembly	PREDICTED: supervillin isoform 1 [Pongo abelii]	1029	XP_002820674	1.72e-19	blastx_RefSeq
Contig141786DeNovoAssembly	golgin A1 [Danio rerio]	1025	NP_957132	0.000192	blastx_Drerio
Contig84619DeNovoAssembly	heparin-binding EGF-like growth factor [Danio rerio]	1024	NP_001104696	5.52e-36	blastx_Drerio
Contig112540DeNovoAssembly	PREDICTED: similar to titin isoform N2-B [Canis familiaris]	1024	XP_535982	9.97e-137	blastx_RefSeq
Contig37668DeNovoAssembly	angiopoietin-1 [Danio rerio]	1023	NP_571888	5.88e-62	blastx_Drerio
Contig38930DeNovoAssembly	spectrin beta chain, erythrocyte [Danio rerio]	1018	NP_571600	2.38e-156	blastx_Drerio
Contig124859DeNovoAssembly	solute carrier family 38, member 3 [Danio rerio]	1017	NP_001002648	1.83e-124	blastx_Drerio
Contig84189DeNovoAssembly	PREDICTED: ubiquitin associated protein 2 [Taeniopygia guttata]	1017	XP_002188986	8.27e-59	blastx_RefSeq
Contig36720DeNovoAssembly	mitochondrial uncoupling protein 2 [Danio rerio]	1016	NP_571251	3.43e-38	blastx_Drerio
Contig113123DeNovoAssembly	PREDICTED: hypothetical protein [Bos taurus]	1014	XP_002696255	9.55e-07	blastx_RefSeq
Contig141456DeNovoAssembly	myosin-7B [Gallus gallus]	1012	NP_989918	5.79e-105	blastx_RefSeq
Contig141294DeNovoAssembly	PREDICTED: fibronectin [Macaca mulatta]	1011	XP_001083548	1.12e-07	blastx_RefSeq
Contig39305DeNovoAssembly	solute carrier family 25 (mitochondrial carrier, brain), member 14 [Danio rerio]	1005	NP_956458	4.68e-80	blastx_Drerio
Contig37764DeNovoAssembly	PREDICTED: similar to Mitogen-activated protein kinase kinase kinase 15 [Taeniopygia guttata]	1005	XP_002193367	3.5e-86	blastx_RefSeq
Contig38575DeNovoAssembly	PREDICTED: Rho guanine nucleotide exchange factor (GEF) 10-like [Oryctolagus cuniculus]	1005	XP_002723336	1.36e-13	blastx_RefSeq
Contig39140DeNovoAssembly	zinc finger protein 638 isoform 2 [Mus musculus]	1005	NP_001159843	1.27e-11	blastx_RefSeq
Contig43490DeNovoAssembly	PREDICTED: similar to TRIM39 protein [Monodelphis domestica]	1004	XP_001368421	4.18e-47	blastx_RefSeq
Contig36711DeNovoAssembly	leiomodin 3 (fetal) [Xenopus (Silurana) tropicalis]	1003	NP_001072680	1.34e-29	blastx_RefSeq
Contig38882DeNovoAssembly	serine/arginine repetitive matrix protein 1 [Danio rerio]	1002	NP_998607	1.33e-18	blastx_Drerio
Contig112623DeNovoAssembly	calcium-binding mitochondrial carrier protein SCaMC-1-B [Xenopus laevis]	1002	NP_001079858	6.06e-131	blastx_RefSeq
Contig37708DeNovoAssembly	cytochrome c oxidase, subunit VIIa 2 [Danio rerio]	999	NP_001027900	2.2e-13	blastx_Drerio
Contig37695DeNovoAssembly	PREDICTED: Seizure related 6 homolog (mouse)-like [Bos taurus]	998	XP_002694663	2.66e-70	blastx_RefSeq
Contig41912DeNovoAssembly	transferrin receptor protein 1 [Gallus gallus]	998	NP_990587	3.86e-61	blastx_RefSeq
Contig112446DeNovoAssembly	PREDICTED: hypothetical protein LOC100490020 [Xenopus (Silurana) tropicalis]	993	XP_002935199	3.74e-40	blastx_RefSeq
Contig141707DeNovoAssembly	PREDICTED: similar to KIAA1102 protein [Monodelphis domestica]	991	XP_001373353	1.02e-05	blastx_RefSeq
Contig141642DeNovoAssembly	PREDICTED: similar to myosin, heavy polypeptide 7B, cardiac muscle, beta [Taeniopygia guttata]	990	XP_002189269	1.04e-58	blastx_RefSeq
Contig141224DeNovoAssembly	PREDICTED: similar to cyclic AMP-regulated phosphoprotein, 21 kD [Taeniopygia guttata]	989	XP_002197915	1.58e-06	blastx_RefSeq
Contig38905DeNovoAssembly	hyaluronan and proteoglycan link protein 3 [Danio rerio]	987	NP_998266	9.02e-28	blastx_Drerio
Contig37560DeNovoAssembly	PREDICTED: similar to titin isoform N2-A [Gallus gallus]	987	XP_001234142	8.09e-112	blastx_RefSeq
Contig37800DeNovoAssembly	ATP-binding cassette sub-family D member 1 [Danio rerio]	985	NP_001104656	3.44e-112	blastx_Drerio
Contig37995DeNovoAssembly	60 kDa heat shock protein, mitochondrial [Danio rerio]	985	NP_851847	8.21e-106	blastx_Drerio
Contig113857DeNovoAssembly	PREDICTED: receptor-type tyrosine-protein phosphatase beta-like [Ailuropoda melanoleuca]	984	XP_002915659	9.23e-100	blastx_RefSeq
Contig37747DeNovoAssembly	PREDICTED: hypothetical protein LOC100497991 [Xenopus (Silurana) tropicalis]	982	XP_002934438	3.11e-31	blastx_RefSeq
Contig83944DeNovoAssembly	solute carrier family 38, member 3 [Danio rerio]	980	NP_001002648	1.98e-43	blastx_Drerio
Contig112755DeNovoAssembly	PREDICTED: hypothetical protein [Gallus gallus]	979	XP_417130	3.63e-173	blastx_RefSeq
Contig83902DeNovoAssembly	alpha-actinin-2 [Danio rerio]	974	NP_001032662	1.66e-167	blastx_Drerio
Contig37209DeNovoAssembly	PREDICTED: similar to sallimus CG1915-PC, isoform C [Apis mellifera]	971	XP_001121572	2.79e-16	blastx_RefSeq
Contig37543DeNovoAssembly	PREDICTED: retrotransposable element Tf2 155 kDa protein type 1-like [Xenopus (Silurana) tropicalis]	971	XP_002936571	9.22e-36	blastx_RefSeq
Contig39831DeNovoAssembly	PREDICTED: obscurin, cytoskeletal calmodulin and titin-interacting RhoGEF [Taeniopygia guttata]	970	XP_002192966	1.11e-81	blastx_RefSeq
Contig39212DeNovoAssembly	CAD protein [Danio rerio]	967	NP_001009884	5.11e-169	blastx_Drerio
Contig38288DeNovoAssembly	PREDICTED: similar to ubiquitin-specific protease [Gallus gallus]	967	XP_416680	1.24e-16	blastx_RefSeq
Contig37835DeNovoAssembly	coiled-coil domain-containing protein 55 [Danio rerio]	963	NP_001070898	3.17e-54	blastx_Drerio
Contig38919DeNovoAssembly	PREDICTED: similar to phosphodiesterase 4D interacting protein [Gallus gallus]	963	XP_423459	1.08e-12	blastx_RefSeq
Contig36826DeNovoAssembly	PREDICTED: hypothetical protein [Strongylocentrotus purpuratus]	962	XP_785880	2.48e-17	blastx_RefSeq
Contig36983DeNovoAssembly	PREDICTED: collagen alpha-1(XI) chain-like [Xenopus (Silurana) tropicalis]	962	XP_002934400	1.83e-44	blastx_RefSeq
Contig112692DeNovoAssembly	heat shock protein family, alpha-crystallin-related, b7 [Danio rerio]	959	NP_001006040	1.79e-65	blastx_Drerio
Contig37441DeNovoAssembly	PREDICTED: similar to Striated muscle-specific serine/threonine protein kinase (Aortic preferentially expressed protein 1) (APEG-1) [Monodelphis domestica]	959	XP_001362466	2.64e-19	blastx_RefSeq
Contig37784DeNovoAssembly	mitoferrin-2 [Danio rerio]	949	NP_998284	2.01e-53	blastx_Drerio
Contig36997DeNovoAssembly	hypothetical protein LOC100137104 [Danio rerio]	948	NP_001108173	3.73e-26	blastx_RefSeq
Contig38123DeNovoAssembly	Acidic leucine-rich nuclear phosphoprotein 32 family member B [Salmo salar]	948	NP_001134633	1.2e-16	blastx_RefSeq
Contig42100DeNovoAssembly	PREDICTED: proteoglycan 4 [Bos taurus]	948	XP_002694298	8.08e-05	blastx_RefSeq
Contig38498DeNovoAssembly	tripartite motif-containing protein 54 [Danio rerio]	947	NP_001038490	2.98e-73	blastx_Drerio
Contig39017DeNovoAssembly	supervillin [Bos taurus]	947	NP_776615	2.01e-80	blastx_RefSeq
Contig572DeNovoAssembly	PREDICTED: similar to titin [Ornithorhynchus anatinus]	946	XP_001515433	1.47e-99	blastx_RefSeq
Contig36952DeNovoAssembly	PREDICTED: nesprin-1 [Macaca mulatta]	945	XP_001100631	7.5e-11	blastx_RefSeq
Contig85969DeNovoAssembly	PREDICTED: similar to BCR variant protein [Taeniopygia guttata]	945	XP_002196717	1.96e-144	blastx_RefSeq
Contig113247DeNovoAssembly	PREDICTED: hypothetical protein LOC100488659 [Xenopus (Silurana) tropicalis]	945	XP_002933173	1.19e-16	blastx_RefSeq
Contig39179DeNovoAssembly	alpha-actinin-2 [Danio rerio]	944	NP_001032662	1.87e-59	blastx_Drerio
Contig37510DeNovoAssembly	PREDICTED: similar to Titin (Connectin) (Rhabdomyosarcoma antigen MU-RMS-40.14) [Ornithorhynchus anatinus]	942	XP_001515423	6.76e-121	blastx_RefSeq
Contig38757DeNovoAssembly	thrombospondin-4-B precursor [Danio rerio]	941	NP_775333	2.35e-54	blastx_Drerio
Contig39133DeNovoAssembly	PREDICTED: similar to synaptopodin 2 [Gallus gallus]	940	XP_426324	1.07e-25	blastx_RefSeq
Contig112949DeNovoAssembly	eukaryotic translation initiation factor 3 subunit C [Danio rerio]	939	NP_998628	3.39e-162	blastx_Drerio
Contig112475DeNovoAssembly	PREDICTED: importin-13-like [Ailuropoda melanoleuca]	939	XP_002925598	3.92e-28	blastx_RefSeq
Contig37775DeNovoAssembly	SPEG complex locus [Bos taurus]	937	NP_001135957	7.45e-96	blastx_RefSeq
Contig114120DeNovoAssembly	PREDICTED: similar to transposase-like [Hydra magnipapillata]	935	XP_002167804	2.08e-05	blastx_RefSeq
Contig141246DeNovoAssembly	guanine nucleotide-binding protein-like 3 [Danio rerio]	934	NP_001002297	8.91e-14	blastx_Drerio
Contig39314DeNovoAssembly	PREDICTED: LOW QUALITY PROTEIN: titin-like [Ailuropoda melanoleuca]	934	XP_002918867	2.79e-127	blastx_RefSeq
Contig141307DeNovoAssembly	PREDICTED: hypothetical protein [Gallus gallus]	933	XP_001232407	2.17e-79	blastx_RefSeq
Contig40790DeNovoAssembly	PREDICTED: similar to titin isoform N2-A [Gallus gallus]	932	XP_001234116	6.72e-89	blastx_RefSeq
Contig37505DeNovoAssembly	serine/threonine-protein kinase SIK1 [Danio rerio]	931	NP_001119855	4.12e-11	blastx_Drerio
Contig37845DeNovoAssembly	echinoderm microtubule-associated protein-like 2 [Danio rerio]	931	NP_001025406	1.09e-128	blastx_Drerio
Contig1716DeNovoAssembly	PREDICTED: similar to Titin (Connectin) (Rhabdomyosarcoma antigen MU-RMS-40.14) [Ornithorhynchus anatinus]	931	XP_001515423	1.13e-120	blastx_RefSeq
Contig112495DeNovoAssembly	PREDICTED: similar to CD244 natural killer cell receptor 2B4 [Equus caballus]	929	XP_001491732	2.87e-07	blastx_RefSeq
Contig83954DeNovoAssembly	PREDICTED: similar to obscurin, cytoskeletal calmodulin and titin-interacting RhoGEF [Gallus gallus]	928	XP_418501	1.78e-33	blastx_RefSeq
Contig113424DeNovoAssembly	tropomodulin-1 [Gallus gallus]	927	NP_990358	4.9e-100	blastx_RefSeq
Contig40012DeNovoAssembly	PREDICTED: Src homology 2 domain containing E [Oryctolagus cuniculus]	925	XP_002715502	2.38e-46	blastx_RefSeq
Contig36803DeNovoAssembly	PREDICTED: similar to neighbor of BRCA1 gene 1 [Taeniopygia guttata]	922	XP_002195327	4.94e-36	blastx_RefSeq
Contig37190DeNovoAssembly	PREDICTED: similar to KIAA0724 protein [Monodelphis domestica]	921	XP_001376309	5.34e-115	blastx_RefSeq
Contig36820DeNovoAssembly	voltage-dependent calcium channel subunit alpha-2/delta-1 [Danio rerio]	920	NP_001038425	4.99e-110	blastx_Drerio
Contig112654DeNovoAssembly	zinc finger protein 503 [Danio rerio]	917	NP_942137	3.35e-82	blastx_Drerio
Contig38509DeNovoAssembly	PREDICTED: hypothetical protein [Gallus gallus]	914	XP_426361	2.19e-44	blastx_RefSeq
Contig112459DeNovoAssembly	PREDICTED: similar to supervillin isoform 2 isoform 4 [Canis familiaris]	914	XP_860137	2.5e-40	blastx_RefSeq
Contig84059DeNovoAssembly	PREDICTED: phosphodiesterase 4D interacting protein [Pan troglodytes]	913	XP_001146341	2.42e-27	blastx_RefSeq
Contig36559DeNovoAssembly	transcription factor 15 [Danio rerio]	912	NP_571047	9.77e-66	blastx_Drerio
Contig113337DeNovoAssembly	PREDICTED: similar to ryanodine receptor 3 [Monodelphis domestica]	912	XP_001380803	5.83e-98	blastx_RefSeq
Contig40207DeNovoAssembly	PREDICTED: similar to titin [Canis familiaris]	908	XP_535981	3.07e-131	blastx_RefSeq
Contig44397DeNovoAssembly	PREDICTED: similar to titin [Equus caballus]	906	XP_001917584	2.43e-112	blastx_RefSeq
Contig112516DeNovoAssembly	PREDICTED: kelch-like protein 34-like [Xenopus (Silurana) tropicalis]	904	XP_002936091	1.07e-51	blastx_RefSeq
Contig112338DeNovoAssembly	thyroid hormone receptor-associated protein 3 [Danio rerio]	903	NP_999980	1.56e-15	blastx_Drerio
Contig141733DeNovoAssembly	PREDICTED: hypothetical protein isoform 2 [Ornithorhynchus anatinus]	902	XP_001509848	0.00083	blastx_RefSeq
Contig636DeNovoAssembly	myosin-Va [Danio rerio]	901	NP_001074428	1.79e-120	blastx_Drerio
Contig112617DeNovoAssembly	PREDICTED: myomegalin-like [Ailuropoda melanoleuca]	901	XP_002929934	6.27e-28	blastx_RefSeq
Contig37324DeNovoAssembly	PREDICTED: similar to titin isoform N2-A [Gallus gallus]	900	XP_001234116	2.64e-135	blastx_RefSeq
Contig112557DeNovoAssembly	PREDICTED: similar to synaptopodin 2-like [Gallus gallus]	896	XP_421618	4.97e-09	blastx_RefSeq
Contig37864DeNovoAssembly	si:ch211-173b8.2 [Danio rerio]	894	NP_001096043	8.82e-104	blastx_Drerio
Contig84057DeNovoAssembly	Kruppel-like factor 11b [Danio rerio]	894	NP_001071072	4.13e-69	blastx_Drerio
Contig36629DeNovoAssembly	intersectin-like [Danio rerio]	893	NP_001003547	2.71e-129	blastx_Drerio
Contig141437DeNovoAssembly	troponin T2a, cardiac [Danio rerio]	891	NP_690853	5.36e-61	blastx_Drerio
Contig37374DeNovoAssembly	PREDICTED: hypothetical protein LOC100498344 [Xenopus (Silurana) tropicalis]	891	XP_002944807	3.63e-12	blastx_RefSeq
Contig83843DeNovoAssembly	PREDICTED: similar to synaptopodin 2 [Gallus gallus]	888	XP_426324	1.05e-27	blastx_RefSeq
Contig37647DeNovoAssembly	PREDICTED: similar to chromosome 1 open reading frame 9 [Ornithorhynchus anatinus]	887	XP_001515140	2.24e-46	blastx_RefSeq
Contig38054DeNovoAssembly	PREDICTED: hypothetical protein, partial [Strongylocentrotus purpuratus]	886	XP_001178094	1.46e-05	blastx_RefSeq
Contig37579DeNovoAssembly	solute carrier family 35 member E4 [Danio rerio]	884	NP_001017857	2.05e-113	blastx_Drerio
Contig39009DeNovoAssembly	PREDICTED: similar to MOX-2 homeobox [Ornithorhynchus anatinus]	882	XP_001511619	5.11e-43	blastx_RefSeq
Contig38423DeNovoAssembly	PREDICTED: similar to CDK5RAP2 [Monodelphis domestica]	881	XP_001369278	4.78e-41	blastx_RefSeq
Contig40117DeNovoAssembly	GI14846 [Drosophila mojavensis]	880	XP_002010168	0.000464	blastx_RefSeq
Contig1957DeNovoAssembly	N-acetylglucosamine-6-sulfatase [Danio rerio]	878	NP_001025379	6.67e-40	blastx_Drerio
Contig39943DeNovoAssembly	acetylcholinesterase precursor [Danio rerio]	878	NP_571921	1.07e-122	blastx_Drerio
Contig141977DeNovoAssembly	polymerase I and transcript release factor b isoform 2 [Danio rerio]	876	NP_001108021	7.73e-89	blastx_Drerio
Contig40401DeNovoAssembly	PREDICTED: similar to synaptopodin 2-like [Gallus gallus]	876	XP_421618	1.05e-56	blastx_RefSeq
Contig114073DeNovoAssembly	dual specificity phosphatase 16 [Danio rerio]	875	NP_998405	2.79e-30	blastx_Drerio
Contig43458DeNovoAssembly	PREDICTED: similar to titin isoform N2-A [Gallus gallus]	873	XP_001234116	2.61e-108	blastx_RefSeq
Contig283DeNovoAssembly	tumor protein 63 isoform alpha 2 [Danio rerio]	872	NP_689454	1.89e-87	blastx_Drerio
Contig84200DeNovoAssembly	PREDICTED: obscurin, cytoskeletal calmodulin and titin-interacting RhoGEF [Rattus norvegicus]	872	XP_340808	2.48e-50	blastx_RefSeq
Contig41325DeNovoAssembly	myoskeletin [Xenopus laevis]	870	NP_001091394	2.95e-11	blastx_RefSeq
Contig112920DeNovoAssembly	PREDICTED: myosin-6-like [Xenopus (Silurana) tropicalis]	870	XP_002932332	3.36e-140	blastx_RefSeq
Contig43499DeNovoAssembly	PREDICTED: myosin-XVIIIb-like [Xenopus (Silurana) tropicalis]	868	XP_002932132	1.17e-84	blastx_RefSeq
Contig39812DeNovoAssembly	PREDICTED: hypothetical protein [Pan troglodytes]	867	XP_001174079	1.45e-18	blastx_RefSeq
Contig41507DeNovoAssembly	PREDICTED: similar to cask-interacting protein 2 [Gallus gallus]	865	XP_420128	2.05e-81	blastx_RefSeq
Contig113182DeNovoAssembly	PREDICTED: putative myosin light chain kinase 3-like [Xenopus (Silurana) tropicalis]	865	XP_002931740	6.28e-14	blastx_RefSeq
Contig37303DeNovoAssembly	dual-specificity tyrosine-(Y)-phosphorylation regulated kinase 1A, gene 2 [Xenopus (Silurana) tropicalis]	863	NP_001120373	2.09e-118	blastx_RefSeq
Contig37416DeNovoAssembly	PREDICTED: myosin-XVIIIb-like [Xenopus (Silurana) tropicalis]	863	XP_002932132	3.55e-25	blastx_RefSeq
Contig38718DeNovoAssembly	PREDICTED: myozenin 2 [Oryctolagus cuniculus]	862	XP_002717270	5.26e-29	blastx_RefSeq
Contig41725DeNovoAssembly	PREDICTED: similar to leucine rich repeat containing 2 [Equus caballus]	862	XP_001500446	4.58e-41	blastx_RefSeq
Contig37770DeNovoAssembly	hypothetical protein LOC100145442 [Xenopus (Silurana) tropicalis]	861	NP_001120368	7.14e-10	blastx_RefSeq
Contig37192DeNovoAssembly	PREDICTED: collagen, type XXI, alpha 1 [Equus caballus]	860	XP_001503293	7.78e-57	blastx_RefSeq
Contig112658DeNovoAssembly	PREDICTED: neighbor of BRCA1 gene 1 isoform 1 [Equus caballus]	858	XP_001492040	2.6e-20	blastx_RefSeq
Contig46452DeNovoAssembly	collagen, type XI, alpha 1 [Danio rerio]	857	NP_001077313	2.04e-86	blastx_Drerio
Contig41342DeNovoAssembly	PREDICTED: uncharacterized protein K02A2.6-like [Xenopus (Silurana) tropicalis]	857	XP_002934194	1.16e-52	blastx_RefSeq
Contig37809DeNovoAssembly	PREDICTED: similar to Nebulin [Canis familiaris]	855	XP_851603	2.14e-91	blastx_RefSeq
Contig40393DeNovoAssembly	PREDICTED: LOW QUALITY PROTEIN: titin-like [Ailuropoda melanoleuca]	855	XP_002918867	1.06e-98	blastx_RefSeq
Contig112555DeNovoAssembly	ubiquitin-conjugating enzyme E2 E3 [Danio rerio]	854	NP_957215	2.14e-19	blastx_Drerio
Contig43082DeNovoAssembly	PREDICTED: similar to Titin (Connectin) (Rhabdomyosarcoma antigen MU-RMS-40.14) [Gallus gallus]	853	XP_001234153	1.09e-87	blastx_RefSeq
Contig141667DeNovoAssembly	PREDICTED: extended synaptotagmin-2-like, partial [Pongo abelii]	853	XP_002818787	3.11e-50	blastx_RefSeq
Contig142090DeNovoAssembly	PREDICTED: titin [Oryctolagus cuniculus]	853	XP_002712264	7.03e-111	blastx_RefSeq
Contig38230DeNovoAssembly	N-acyl-phosphatidylethanolamine-hydrolyzing phospholipase D [Danio rerio]	852	NP_001074082	6.25e-96	blastx_Drerio
Contig37603DeNovoAssembly	PREDICTED: LOW QUALITY PROTEIN: titin-like [Ailuropoda melanoleuca]	852	XP_002918867	5.94e-118	blastx_RefSeq
Contig37139DeNovoAssembly	PREDICTED: similar to kelch domain containing 1 [Equus caballus]	851	XP_001496348	1.69e-80	blastx_RefSeq
Contig37481DeNovoAssembly	PREDICTED: arf-GAP with Rho-GAP domain, ANK repeat and PH domain-containing protein 3-like [Xenopus (Silurana) tropicalis]	851	XP_002933683	8.03e-115	blastx_RefSeq
Contig141195DeNovoAssembly	PREDICTED: ubiquitin specific peptidase 53 [Equus caballus]	851	XP_001916323	6.74e-29	blastx_RefSeq
Contig112877DeNovoAssembly	PREDICTED: ankyrin repeat and SOCS box protein 2-like [Xenopus (Silurana) tropicalis]	850	XP_002933276	1.45e-07	blastx_RefSeq
Contig37763DeNovoAssembly	dnaJ homolog subfamily A member 3, mitochondrial [Danio rerio]	849	NP_958470	8.98e-95	blastx_Drerio
Contig37356DeNovoAssembly	kinesin light chain 4 [Danio rerio]	847	NP_956248	6.33e-133	blastx_Drerio
Contig40418DeNovoAssembly	ubiquitin carboxyl-terminal hydrolase 25 [Danio rerio]	846	NP_001001886	1.16e-118	blastx_Drerio
Contig113373DeNovoAssembly	PREDICTED: G patch domain-containing protein 8 [Pongo abelii]	845	XP_002827478	1.28e-64	blastx_RefSeq
Contig112503DeNovoAssembly	PREDICTED: lipoprotein lipase [Xenopus (Silurana) tropicalis]	844	XP_002934038	3.74e-40	blastx_RefSeq
Contig39302DeNovoAssembly	PREDICTED: inactive ubiquitin carboxyl-terminal hydrolase 53 [Xenopus (Silurana) tropicalis]	843	XP_002934301	1.21e-06	blastx_RefSeq
Contig84645DeNovoAssembly	Triadin [Salmo salar]	843	NP_001134163	2.14e-11	blastx_RefSeq
Contig37423DeNovoAssembly	PREDICTED: sodium-dependent multivitamin transporter-like [Xenopus (Silurana) tropicalis]	842	XP_002941763	1.67e-48	blastx_RefSeq
Contig43824DeNovoAssembly	ATPase, Ca++ transporting, cardiac muscle, fast twitch 1 like [Danio rerio]	841	NP_001071001	3.36e-110	blastx_Drerio
Contig36617DeNovoAssembly	dnaJ homolog subfamily C member 15 [Danio rerio]	840	NP_001003476	6.86e-47	blastx_Drerio
Contig38458DeNovoAssembly	pre-mRNA-processing factor 39 [Danio rerio]	840	NP_001004520	4.62e-27	blastx_Drerio
Contig141411DeNovoAssembly	kelch-like ECH-associated protein 1 [Danio rerio]	839	NP_001106948	1.19e-107	blastx_Drerio
Contig142172DeNovoAssembly	myomegalin [Rattus norvegicus]	839	NP_071777	1.92e-20	blastx_RefSeq
Contig78754DeNovoAssembly	PREDICTED: similar to titin isoform N2-A [Gallus gallus]	837	XP_001234142	1.29e-93	blastx_RefSeq
Contig83924DeNovoAssembly	PREDICTED: splicing factor 3B subunit 1-like [Pongo abelii]	837	XP_002812769	3.7e-141	blastx_RefSeq
Contig36786DeNovoAssembly	mitogen-activated protein kinase kinase kinase 5 [Danio rerio]	836	NP_001155222	6.45e-122	blastx_Drerio
Contig141230DeNovoAssembly	fibrillin-2 [Danio rerio]	836	NP_001129262	1.3e-21	blastx_Drerio
Contig141439DeNovoAssembly	PREDICTED: cell cycle progression protein 1-like [Xenopus (Silurana) tropicalis]	835	XP_002944219	4.26e-12	blastx_RefSeq
Contig38040DeNovoAssembly	O-linked N-acetylglucosamine transferase isoform 1 [Danio rerio]	831	NP_001017359	4.1e-153	blastx_Drerio
Contig48838DeNovoAssembly	exportin-4 [Danio rerio]	831	NP_997839	1.36e-71	blastx_Drerio
Contig84075DeNovoAssembly	eukaryotic translation initiation factor 3 subunit A [Danio rerio]	831	NP_956114	8.32e-130	blastx_Drerio
Contig43265DeNovoAssembly	LUC7-like [Danio rerio]	830	NP_001002116	9.13e-36	blastx_Drerio
Contig9627DeNovoAssembly	PREDICTED: zinc finger protein 638, partial [Taeniopygia guttata]	829	XP_002199123	1.18e-14	blastx_RefSeq
Contig112977DeNovoAssembly	microtubule-associated protein 2 isoform 1 [Mus musculus]	829	NP_001035023	9.81e-86	blastx_RefSeq
Contig38094DeNovoAssembly	aminoacyl tRNA synthase complex-interacting multifunctional protein 1 [Danio rerio]	826	NP_001039316	1.96e-38	blastx_Drerio
Contig37532DeNovoAssembly	PREDICTED: microtubule associated monoxygenase, calponin and LIM domain containing 2 [Bos taurus]	826	XP_613663	1.58e-19	blastx_RefSeq
Contig112854DeNovoAssembly	PREDICTED: similar to connectin/titin [Gallus gallus]	826	XP_421979	1.36e-79	blastx_RefSeq
Contig39050DeNovoAssembly	PREDICTED: retrotransposable element Tf2 155 kDa protein type 1-like [Xenopus (Silurana) tropicalis]	825	XP_002937077	8.14e-16	blastx_RefSeq
Contig45840DeNovoAssembly	PREDICTED: xin actin-binding repeat-containing protein 2-like [Xenopus (Silurana) tropicalis]	825	XP_002936796	1.69e-29	blastx_RefSeq
Contig37092DeNovoAssembly	dnaJ homolog subfamily B member 4 [Danio rerio]	824	NP_001003455	3.61e-117	blastx_Drerio
Contig41591DeNovoAssembly	acetylcholinesterase precursor [Danio rerio]	824	NP_571921	6.04e-72	blastx_Drerio
Contig37141DeNovoAssembly	PREDICTED: similar to Phosphorylase b kinase regulatory subunit alpha, liver isoform (Phosphorylase kinase alpha L subunit) isoform 1 [Equus caballus]	823	XP_001491736	1.52e-131	blastx_RefSeq
Contig112602DeNovoAssembly	PREDICTED: NFX1-type zinc finger-containing protein 1-like, partial [Xenopus (Silurana) tropicalis]	822	XP_002935580	1.37e-39	blastx_RefSeq
Contig113143DeNovoAssembly	PREDICTED: similar to hemopoeitic lineage switch gene 5 [Monodelphis domestica]	821	XP_001380064	2.97e-18	blastx_RefSeq
Contig141447DeNovoAssembly	PREDICTED: nebulin isoform 3 [Macaca mulatta]	821	XP_002798918	3.45e-75	blastx_RefSeq
Contig113307DeNovoAssembly	corticoliberin [Danio rerio]	820	NP_001007380	7.17e-33	blastx_Drerio
Contig113428DeNovoAssembly	junctional adhesion molecule 2 [Danio rerio]	820	NP_001091734	4.43e-83	blastx_Drerio
Contig83877DeNovoAssembly	caveolin-1 isoform a [Danio rerio]	819	NP_997816	2.59e-75	blastx_Drerio
Contig37493DeNovoAssembly	PREDICTED: similar to dedicator of cytokinesis 9 [Taeniopygia guttata]	819	XP_002196495	9.14e-145	blastx_RefSeq
Contig37576DeNovoAssembly	coiled-coil alpha-helical rod protein 1 [Xenopus (Silurana) tropicalis]	819	NP_001116918	5.37e-20	blastx_RefSeq
Contig141264DeNovoAssembly	hypothetical protein LOC415416 [Gallus gallus]	818	NP_001005811	1.87e-89	blastx_RefSeq
Contig38473DeNovoAssembly	PREDICTED: similar to dystonin [Ornithorhynchus anatinus]	816	XP_001505576	1.16e-115	blastx_RefSeq
Contig38263DeNovoAssembly	Membrane-spanning 4-domains subfamily A member 15 [Salmo salar]	815	NP_001135330	4.85e-05	blastx_RefSeq
Contig39303DeNovoAssembly	PREDICTED: similar to multiple ankyrin repeats single KH domain protein [Monodelphis domestica]	815	XP_001376913	2.4e-20	blastx_RefSeq
Contig37507DeNovoAssembly	PREDICTED: transient receptor potential cation channel subfamily M member 4-like [Xenopus (Silurana) tropicalis]	813	XP_002934673	1.16e-91	blastx_RefSeq
Contig37831DeNovoAssembly	PREDICTED: kinesin-like protein KIF13B-like, partial [Xenopus (Silurana) tropicalis]	812	XP_002939008	2.7e-40	blastx_RefSeq
Contig37702DeNovoAssembly	PREDICTED: similar to sperm associated antigen 9 [Gallus gallus]	807	XP_420098	2.66e-56	blastx_RefSeq
Contig112494DeNovoAssembly	5,10-methylenetetrahydrofolate reductase (NADPH)-like [Danio rerio]	805	NP_001121727	9.63e-67	blastx_Drerio
Contig114987DeNovoAssembly	PREDICTED: hypothetical protein LOC100488659 [Xenopus (Silurana) tropicalis]	805	XP_002933173	1.46e-22	blastx_RefSeq
Contig38808DeNovoAssembly	PREDICTED: hypothetical protein, partial [Strongylocentrotus purpuratus]	803	XP_001197722	8.31e-10	blastx_RefSeq
Contig112866DeNovoAssembly	PREDICTED: similar to short-chain dehydrogenase/reductase [Strongylocentrotus purpuratus]	803	XP_780314	2.77e-05	blastx_RefSeq
Contig36745DeNovoAssembly	xin actin-binding repeat-containing protein 1 [Danio rerio]	802	NP_001012377	1.11e-22	blastx_Drerio
Contig112480DeNovoAssembly	splicing factor, arginine/serine-rich 6a [Danio rerio]	802	NP_998631	2.91e-07	blastx_Drerio
Contig40065DeNovoAssembly	PREDICTED: similar to obscurin, cytoskeletal calmodulin and titin-interacting RhoGEF [Gallus gallus]	801	XP_418501	3.77e-63	blastx_RefSeq
Contig37211DeNovoAssembly	PREDICTED: similar to synaptic regulatory protein RIM3 gamma isoform 1 [Pan troglodytes]	800	XP_001157316	1.11e-22	blastx_RefSeq
Contig113253DeNovoAssembly	PREDICTED: protein FAM184B-like [Pongo abelii]	799	XP_002814676	8.48e-07	blastx_RefSeq
Contig84032DeNovoAssembly	PREDICTED: similar to obscurin, cytoskeletal calmodulin and titin-interacting RhoGEF [Canis familiaris]	797	XP_548677	1.86e-70	blastx_RefSeq
Contig43463DeNovoAssembly	PREDICTED: similar to DNA polymerase zeta catalytic subunit [Monodelphis domestica]	796	XP_001374041	3.47e-69	blastx_RefSeq
Contig112529DeNovoAssembly	PREDICTED: similar to titin [Equus caballus]	794	XP_001917584	5.13e-105	blastx_RefSeq
Contig40220DeNovoAssembly	chaperone activity of bc1 complex-like, mitochondrial [Danio rerio]	793	NP_001002728	9.04e-86	blastx_Drerio
Contig40196DeNovoAssembly	PREDICTED: sperm associated antigen 9 [Taeniopygia guttata]	793	XP_002198180	3.55e-82	blastx_RefSeq
Contig141501DeNovoAssembly	PREDICTED: hect domain and RLD 2 [Taeniopygia guttata]	793	XP_002197493	1.63e-127	blastx_RefSeq
Contig48484DeNovoAssembly	glucan (1,4-alpha-), branching enzyme 1 (glycogen branching enzyme, Andersen disease, glycogen storage disease type IV) [Xenopus laevis]	792	NP_001086521	1.1e-83	blastx_RefSeq
Contig113096DeNovoAssembly	PREDICTED: synaptopodin 2-like protein-like [Xenopus (Silurana) tropicalis]	791	XP_002935810	1.09e-22	blastx_RefSeq
Contig141508DeNovoAssembly	PREDICTED: similar to G0/G1switch 2 [Taeniopygia guttata]	791	XP_002193761	2.87e-15	blastx_RefSeq
Contig112466DeNovoAssembly	GTPase, IMAP family member [Rattus norvegicus]	790	NP_001008399	9.14e-22	blastx_RefSeq
Contig41094DeNovoAssembly	FAS-associated factor 1 [Danio rerio]	789	NP_998138	2.49e-120	blastx_Drerio
Contig37059DeNovoAssembly	ankyrin repeat domain-containing protein 1 [Gallus gallus]	787	NP_989736	7.61e-53	blastx_RefSeq
Contig141202DeNovoAssembly	PREDICTED: similar to synaptopodin 2-like [Gallus gallus]	785	XP_421618	1.96e-08	blastx_RefSeq
Contig40710DeNovoAssembly	kelch repeat and BTB (POZ) domain containing 5 [Danio rerio]	784	NP_001122154	2.23e-105	blastx_Drerio
Contig114618DeNovoAssembly	myosin-binding protein C, slow-type [Danio rerio]	782	NP_001007323	1.21e-111	blastx_Drerio
Contig37597DeNovoAssembly	PREDICTED: similar to Titin (Connectin) (Rhabdomyosarcoma antigen MU-RMS-40.14) [Gallus gallus]	782	XP_001234169	9.73e-101	blastx_RefSeq
Contig37608DeNovoAssembly	PREDICTED: similar to myopalladin [Gallus gallus]	781	XP_421565	7.57e-21	blastx_RefSeq
Contig40011DeNovoAssembly	ankyrin repeat and SOCS box protein 2 [Bos taurus]	780	NP_001029841	3.57e-79	blastx_RefSeq
Contig83914DeNovoAssembly	PREDICTED: similar to transposase (putative) [Hydra magnipapillata]	779	XP_002167029	0.000493	blastx_RefSeq
Contig37013DeNovoAssembly	PREDICTED: similar to obscurin, cytoskeletal calmodulin and titin-interacting RhoGEF [Gallus gallus]	778	XP_418501	1.19e-58	blastx_RefSeq
Contig112614DeNovoAssembly	PREDICTED: WNK lysine deficient protein kinase 3 isoform 2 [Oryctolagus cuniculus]	777	XP_002720071	1.97e-29	blastx_RefSeq
Contig37890DeNovoAssembly	structural maintenance of chromosomes protein 1A [Danio rerio]	776	NP_001155103	4.3e-109	blastx_Drerio
Contig112625DeNovoAssembly	PREDICTED: ubiquitin carboxyl-terminal hydrolase 25, partial [Macaca mulatta]	776	XP_001107973	1.38e-06	blastx_RefSeq
Contig142134DeNovoAssembly	tripartite motif-containing 16 [Xenopus (Silurana) tropicalis]	776	NP_001135647	6.12e-39	blastx_RefSeq
Contig38857DeNovoAssembly	protein kinase C and casein kinase substrate in neurons 3 [Danio rerio]	774	NP_957283	8.56e-126	blastx_Drerio
Contig36880DeNovoAssembly	PREDICTED: similar to solute carrier family 4, sodium bicarbonate cotransporter, member 7 [Ornithorhynchus anatinus]	774	XP_001507462	1.85e-112	blastx_RefSeq
Contig38597DeNovoAssembly	hedgehog acyltransferase-like, b [Danio rerio]	773	NP_001070858	6.01e-79	blastx_Drerio
Contig83875DeNovoAssembly	wu:fk52f12 [Danio rerio]	773	NP_001116308	2.79e-84	blastx_Drerio
Contig37439DeNovoAssembly	6-phosphofructo-2-kinase/fructose-2,6-biphosphatase 1 [Danio rerio]	772	NP_956102	1.09e-104	blastx_Drerio
Contig141274DeNovoAssembly	basement membrane-specific heparan sulfate proteoglycan core protein [Danio rerio]	772	NP_001120939	5.04e-110	blastx_Drerio
Contig53845DeNovoAssembly	PREDICTED: LOW QUALITY PROTEIN: neutral cholesterol ester hydrolase 1-like [Ailuropoda melanoleuca]	772	XP_002921639	1e-17	blastx_RefSeq
Contig38938DeNovoAssembly	peroxisomal biogenesis factor 5 [Danio rerio]	771	NP_957450	7.94e-132	blastx_Drerio
Contig38294DeNovoAssembly	hypothetical protein LOC496726 [Xenopus (Silurana) tropicalis]	771	NP_001011274	9.08e-11	blastx_RefSeq
Contig38578DeNovoAssembly	PREDICTED: kinesin family member 13A [Taeniopygia guttata]	771	XP_002188391	2.87e-65	blastx_RefSeq
Contig39724DeNovoAssembly	YTH domain-containing protein 1 [Danio rerio]	770	NP_001007411	2.6e-66	blastx_Drerio
Contig37719DeNovoAssembly	GTP-binding protein era homolog [Danio rerio]	769	NP_001122219	5.97e-79	blastx_Drerio
Contig85179DeNovoAssembly	WD repeat-containing protein 41 [Danio rerio]	769	NP_001025432	6.07e-23	blastx_Drerio
Contig141240DeNovoAssembly	PREDICTED: similar to mKIAA1108 protein isoform 14 [Pan troglodytes]	769	XP_517145	4.6e-63	blastx_RefSeq
Contig39594DeNovoAssembly	PREDICTED: bullous pemphigoid antigen 1, isoforms 6/9/10-like [Macaca mulatta]	768	XP_002803823	2.42e-96	blastx_RefSeq
Contig113063DeNovoAssembly	serrate RNA effector molecule homolog [Danio rerio]	767	NP_775345	1.75e-30	blastx_Drerio
Contig41346DeNovoAssembly	PREDICTED: similar to lipoprotein lipase [Ornithorhynchus anatinus]	767	XP_001508587	1.68e-89	blastx_RefSeq
Contig40311DeNovoAssembly	retinitis pigmentosa GTPase regulator protein 1 [Danio rerio]	766	NP_001165059	1.3e-09	blastx_Drerio
Contig141327DeNovoAssembly	PREDICTED: similar to L-FILIP [Monodelphis domestica]	765	XP_001373962	5.77e-58	blastx_RefSeq
Contig141720DeNovoAssembly	PREDICTED: similar to myosin, heavy polypeptide 7B, cardiac muscle, beta [Taeniopygia guttata]	765	XP_002189269	5.48e-125	blastx_RefSeq
Contig38622DeNovoAssembly	PREDICTED: hypothetical protein [Gallus gallus]	764	XP_425879	3.18e-40	blastx_RefSeq
Contig38784DeNovoAssembly	PREDICTED: xin actin-binding repeat containing 2 [Bos taurus]	764	XP_002703652	6.14e-76	blastx_RefSeq
Contig36974DeNovoAssembly	PREDICTED: hypothetical protein LOC100495475, partial [Xenopus (Silurana) tropicalis]	763	XP_002937182	3.76e-17	blastx_RefSeq
Contig38365DeNovoAssembly	PREDICTED: uncharacterized protein KIAA0408-like [Callithrix jacchus]	763	XP_002746986	0.000279	blastx_RefSeq
Contig142200DeNovoAssembly	PREDICTED: protein FAM184A-like isoform 6 [Macaca mulatta]	763	XP_001110223	3.52e-15	blastx_RefSeq
Contig42764DeNovoAssembly	PREDICTED: potassium voltage-gated channel, shaker-related subfamily, member 5, partial [Taeniopygia guttata]	762	XP_002188275	1.45e-85	blastx_RefSeq
Contig37125DeNovoAssembly	PREDICTED: similar to Titin (Connectin) (Rhabdomyosarcoma antigen MU-RMS-40.14) [Ornithorhynchus anatinus]	761	XP_001515423	1.14e-98	blastx_RefSeq
Contig141276DeNovoAssembly	PREDICTED: ankyrin-2-like, partial [Ailuropoda melanoleuca]	760	XP_002922934	5.66e-74	blastx_RefSeq
Contig112504DeNovoAssembly	ventricular myosin heavy chain [Danio rerio]	759	NP_001106204	3.37e-127	blastx_Drerio
Contig39917DeNovoAssembly	cytosolic purine 5'-nucleotidase [Danio rerio]	758	NP_001073435	9.79e-127	blastx_Drerio
Contig45328DeNovoAssembly	PREDICTED: similar to basalin [Monodelphis domestica]	757	XP_001372216	9.45e-05	blastx_RefSeq
Contig113408DeNovoAssembly	PREDICTED: obscurin, cytoskeletal calmodulin and titin-interacting RhoGEF [Taeniopygia guttata]	757	XP_002192966	1.77e-27	blastx_RefSeq
Contig84114DeNovoAssembly	PREDICTED: similar to connectin/titin [Gallus gallus]	756	XP_001234179	6.47e-46	blastx_RefSeq
Contig38153DeNovoAssembly	PDZ and LIM domain 5 [Danio rerio]	755	NP_001002654	1.68e-110	blastx_Drerio
Contig40918DeNovoAssembly	PREDICTED: similar to TNS1 protein [Equus caballus]	754	XP_001915156	8.76e-11	blastx_RefSeq
Contig78414DeNovoAssembly	phosphatase and actin regulator 4 [Danio rerio]	752	NP_956964	2.88e-70	blastx_Drerio
Contig142469DeNovoAssembly	PREDICTED: similar to AHNAK nucleoprotein, partial [Ornithorhynchus anatinus]	752	XP_001505789	1.44e-21	blastx_RefSeq
Contig141189DeNovoAssembly	1-acyl-sn-glycerol-3-phosphate acyltransferase gamma [Salmo salar]	750	NP_001133610	2.63e-108	blastx_RefSeq
Contig42318DeNovoAssembly	polymerase delta-interacting protein 2 [Danio rerio]	749	NP_997879	1.07e-16	blastx_Drerio
Contig43413DeNovoAssembly	methylcrotonoyl-CoA carboxylase beta chain, mitochondrial [Danio rerio]	747	NP_998092	2.36e-133	blastx_Drerio
Contig37097DeNovoAssembly	PREDICTED: hypothetical protein [Gallus gallus]	747	XP_001235038	1.74e-11	blastx_RefSeq
Contig142096DeNovoAssembly	PREDICTED: obscurin, cytoskeletal calmodulin and titin-interacting RhoGEF [Taeniopygia guttata]	747	XP_002192966	3.47e-44	blastx_RefSeq
Contig40135DeNovoAssembly	PREDICTED: similar to antagonizer of myc transcriptional activity [Monodelphis domestica]	746	XP_001381764	4.87e-22	blastx_RefSeq
Contig83936DeNovoAssembly	Acidic leucine-rich nuclear phosphoprotein 32 family member B [Salmo salar]	745	NP_001134633	1.28e-06	blastx_RefSeq
Contig39071DeNovoAssembly	amylo-1, 6-glucosidase, 4-alpha-glucanotransferase [Danio rerio]	744	NP_001166124	2e-108	blastx_Drerio
Contig39908DeNovoAssembly	isochorismatase domain-containing protein 1 [Danio rerio]	744	NP_001073450	3.45e-100	blastx_Drerio
Contig112657DeNovoAssembly	LIM and calponin homology domains-containing protein 1 [Danio rerio]	744	NP_001108201	3.15e-37	blastx_Drerio
Contig37016DeNovoAssembly	putative homeodomain transcription factor 2 isoform 3 [Homo sapiens]	744	NP_001120831	1.65e-54	blastx_RefSeq
Contig113187DeNovoAssembly	death-associated protein kinase 3-like [Danio rerio]	743	NP_001116536	9.71e-71	blastx_Drerio
Contig37615DeNovoAssembly	PREDICTED: natural killer-tumor recognition sequence [Bos taurus]	743	XP_002702773	9.14e-13	blastx_RefSeq
Contig39501DeNovoAssembly	PREDICTED: collagen alpha-3(VI) chain [Macaca mulatta]	743	XP_002799142	1.76e-48	blastx_RefSeq
Contig123984DeNovoAssembly	probable ATP-dependent RNA helicase DDX46 [Danio rerio]	742	NP_001019988	1.93e-111	blastx_Drerio
Contig37582DeNovoAssembly	la-related protein 4B [Danio rerio]	741	NP_001071030	3e-72	blastx_Drerio
Contig40197DeNovoAssembly	PREDICTED: early endosome antigen 1-like [Pongo abelii]	741	XP_002823627	5.21e-85	blastx_RefSeq
Contig113378DeNovoAssembly	PREDICTED: LOW QUALITY PROTEIN: titin-like [Ailuropoda melanoleuca]	741	XP_002918867	4.71e-86	blastx_RefSeq
Contig37044DeNovoAssembly	apolipoprotein B-editing catalytic subunit 2b [Danio rerio]	739	NP_001161935	3.93e-40	blastx_Drerio
Contig38378DeNovoAssembly	PREDICTED: hypothetical protein [Pan troglodytes]	739	XP_001149120	8.71e-08	blastx_RefSeq
Contig141273DeNovoAssembly	PREDICTED: ryanodine receptor 1, skeletal muscle [Rattus norvegicus]	738	XP_001078539	4.18e-127	blastx_RefSeq
Contig41234DeNovoAssembly	PREDICTED: obscurin, cytoskeletal calmodulin and titin-interacting RhoGEF [Taeniopygia guttata]	737	XP_002192966	8.03e-62	blastx_RefSeq
Contig43946DeNovoAssembly	alpha-protein kinase 2 [Bos taurus]	736	NP_001179177	2.49e-47	blastx_RefSeq
Contig43402DeNovoAssembly	plasma membrane calcium-transporting ATPase 1 [Danio rerio]	734	NP_001038222	1.65e-131	blastx_Drerio
Contig38227DeNovoAssembly	PREDICTED: CAP-GLY domain containing linker protein 1 isoform 2 [Taeniopygia guttata]	734	XP_002194915	5.04e-24	blastx_RefSeq
Contig142256DeNovoAssembly	evolutionarily conserved signaling intermediate in Toll pathway, mitochondrial precursor [Danio rerio]	733	NP_001070645	4.19e-119	blastx_Drerio
Contig39660DeNovoAssembly	PREDICTED: titin [Oryctolagus cuniculus]	733	XP_002712264	7.29e-108	blastx_RefSeq
Contig4470DeNovoAssembly	kelch-like protein 21 [Danio rerio]	732	NP_996964	4.03e-130	blastx_Drerio
Contig46346DeNovoAssembly	2-acylglycerol O-acyltransferase 1 [Danio rerio]	732	NP_001116095	4.91e-51	blastx_Drerio
Contig117640DeNovoAssembly	CD151 antigen [Danio rerio]	732	NP_991213	2.42e-50	blastx_Drerio
Contig37009DeNovoAssembly	PREDICTED: similar to titin isoform N2-A [Gallus gallus]	732	XP_001234116	3.88e-93	blastx_RefSeq
Contig115427DeNovoAssembly	PREDICTED: ankyrin 2, neuronal-like [Bos taurus]	732	XP_002688146	4.38e-20	blastx_RefSeq
Contig38202DeNovoAssembly	PREDICTED: RNA-binding protein 6 isoform 1 [Callithrix jacchus]	728	XP_002758412	5.89e-09	blastx_RefSeq
Contig36767DeNovoAssembly	steroid hormone receptor ERR1 [Danio rerio]	727	NP_998120	8.79e-69	blastx_Drerio
Contig141935DeNovoAssembly	solute carrier family 43 member 3 [Danio rerio]	727	NP_001035011	2.23e-48	blastx_Drerio
Contig37589DeNovoAssembly	PREDICTED: folliculin-interacting protein 1-like isoform 2 [Ailuropoda melanoleuca]	727	XP_002912938	3.92e-05	blastx_RefSeq
Contig38618DeNovoAssembly	PREDICTED: hypothetical protein LOC100399597 [Callithrix jacchus]	727	XP_002755724	0.000739	blastx_RefSeq
Contig40119DeNovoAssembly	PREDICTED: similar to Formin binding protein 4 [Gallus gallus]	727	XP_424260	3.75e-40	blastx_RefSeq
Contig113124DeNovoAssembly	calcium channel, voltage-dependent, L type, alpha 1S subunit, b [Danio rerio]	726	NP_999891	8.02e-14	blastx_Drerio
Contig47040DeNovoAssembly	predicted protein [Trichoplax adhaerens]	726	XP_002117197	2.71e-14	blastx_RefSeq
Contig38247DeNovoAssembly	far upstream element-binding protein 3 [Danio rerio]	725	NP_001007777	1.33e-101	blastx_Drerio
Contig37478DeNovoAssembly	trafficking protein, kinesin binding 1 [Xenopus (Silurana) tropicalis]	724	NP_001107333	2.17e-64	blastx_RefSeq
Contig113216DeNovoAssembly	leukocyte receptor cluster member 8 homolog [Danio rerio]	723	NP_001082988	2.99e-53	blastx_Drerio
Contig36601DeNovoAssembly	PREDICTED: cytochrome P450 2K1-like [Xenopus (Silurana) tropicalis]	721	XP_002933614	4.82e-40	blastx_RefSeq
Contig43836DeNovoAssembly	E3 ubiquitin-protein ligase MARCH5 [Danio rerio]	720	NP_956033	5.26e-42	blastx_Drerio
Contig113894DeNovoAssembly	homeodomain interacting protein kinase 3-like [Danio rerio]	719	NP_001073628	3.4e-49	blastx_Drerio
Contig141395DeNovoAssembly	kelch domain-containing protein 4 [Danio rerio]	719	NP_001119902	1.05e-58	blastx_Drerio
Contig141340DeNovoAssembly	acetylcholine receptor subunit alpha precursor [Danio rerio]	718	NP_571520	2.93e-77	blastx_Drerio
Contig112615DeNovoAssembly	methionine synthase [Danio rerio]	716	NP_932338	1.64e-120	blastx_Drerio
Contig141382DeNovoAssembly	scavenger receptor class B, member 2 [Danio rerio]	716	NP_775366	2.35e-34	blastx_Drerio
Contig40293DeNovoAssembly	PREDICTED: f-box/WD repeat-containing protein 7 isoform 2 [Xenopus (Silurana) tropicalis]	716	XP_002933528	1.11e-137	blastx_RefSeq
Contig41851DeNovoAssembly	PREDICTED: similar to 2310042D19Rik protein [Gallus gallus]	716	XP_425744	1.36e-10	blastx_RefSeq
Contig112589DeNovoAssembly	PREDICTED: similar to ARNO3 [Ornithorhynchus anatinus]	716	XP_001507855	2.22e-29	blastx_RefSeq
Contig37834DeNovoAssembly	voltage-dependent calcium channel gamma-6 subunit [Danio rerio]	715	NP_001076560	7.35e-12	blastx_Drerio
Contig37909DeNovoAssembly	intersectin-like [Danio rerio]	715	NP_001003547	2.21e-08	blastx_Drerio
Contig114790DeNovoAssembly	Kruppel-like factor 11b [Danio rerio]	715	NP_001071072	2.86e-24	blastx_Drerio
Contig36888DeNovoAssembly	PREDICTED: similar to KIAA1561 protein [Monodelphis domestica]	715	XP_001377370	2.38e-31	blastx_RefSeq
Contig113847DeNovoAssembly	PREDICTED: similar to OTTHUMP00000028561 [Monodelphis domestica]	715	XP_001362325	2.64e-22	blastx_RefSeq
Contig36929DeNovoAssembly	coiled-coil domain-containing protein 109A [Danio rerio]	713	NP_001070793	2.37e-95	blastx_Drerio
Contig42762DeNovoAssembly	methenyltetrahydrofolate synthase domain-containing protein [Danio rerio]	713	NP_001038564	3.11e-71	blastx_Drerio
Contig37664DeNovoAssembly	PREDICTED: similar to titin [Canis familiaris]	713	XP_535981	3.49e-91	blastx_RefSeq
Contig113044DeNovoAssembly	PREDICTED: coiled-coil domain-containing protein 141-like [Xenopus (Silurana) tropicalis]	713	XP_002935732	1.9e-12	blastx_RefSeq
Contig43250DeNovoAssembly	formin-binding protein 1 [Danio rerio]	711	NP_001116716	1.63e-88	blastx_Drerio
Contig37832DeNovoAssembly	transforming acidic coiled coil 2 [Takifugu rubripes]	710	NP_001011715	1.5e-102	blastx_RefSeq
Contig39223DeNovoAssembly	sodium-dependent phosphate transporter 2 [Danio rerio]	709	NP_001071014	5.04e-90	blastx_Drerio
Contig142107DeNovoAssembly	integrin, beta 1a [Danio rerio]	708	NP_001030143	7.38e-65	blastx_Drerio
Contig40892DeNovoAssembly	PREDICTED: similar to Synpo2l protein [Taeniopygia guttata]	708	XP_002193469	3.17e-20	blastx_RefSeq
Contig43855DeNovoAssembly	PREDICTED: similar to histone deacetylase 6, [Monodelphis domestica]	708	XP_001371963	4.73e-24	blastx_RefSeq
Contig43147DeNovoAssembly	sodium channel, voltage gated, type XII, alpha a [Danio rerio]	707	NP_001038387	1.15e-110	blastx_Drerio
Contig84946DeNovoAssembly	PREDICTED: similar to utrophin (dystrophin related protein) [Gallus gallus]	706	XP_419648	9e-76	blastx_RefSeq
Contig112566DeNovoAssembly	PREDICTED: hypothetical protein [Taeniopygia guttata]	706	XP_002191599	4.97e-50	blastx_RefSeq
Contig142174DeNovoAssembly	PREDICTED: hypothetical protein [Strongylocentrotus purpuratus]	706	XP_795504	7.25e-17	blastx_RefSeq
Contig49904DeNovoAssembly	si:dkey-3n22.7 [Danio rerio]	703	NP_001098591	1.17e-06	blastx_Drerio
Contig114058DeNovoAssembly	ankyrin 1, erythrocytic [Danio rerio]	702	NP_001005969	1.13e-25	blastx_Drerio
Contig41993DeNovoAssembly	protein phosphatase 1G (formerly 2C), magnesium-dependent, gamma isoform [Danio rerio]	701	NP_958896	4.84e-61	blastx_Drerio
Contig46681DeNovoAssembly	myotonin-protein kinase isoform 3 [Mus musculus]	701	NP_001177420	1.3e-50	blastx_RefSeq
Contig43633DeNovoAssembly	PREDICTED: CAP-GLY domain containing linker protein 1 [Bos taurus]	700	XP_002694531	1.99e-43	blastx_RefSeq
Contig38948DeNovoAssembly	PREDICTED: similar to reverse transcriptase homolog [Acyrthosiphon pisum]	699	XP_001948166	5.12e-07	blastx_RefSeq
Contig142870DeNovoAssembly	PREDICTED: similar to Tc1-like transporase [Hydra magnipapillata]	698	XP_002159150	6.04e-08	blastx_RefSeq
Contig40614DeNovoAssembly	PREDICTED: similar to serine/threonine kinase 23 [Ornithorhynchus anatinus]	697	XP_001511138	8.04e-29	blastx_RefSeq
Contig114465DeNovoAssembly	troponin I, skeletal, slow like [Danio rerio]	696	NP_001002101	2.83e-45	blastx_Drerio
Contig37908DeNovoAssembly	PREDICTED: ryanodine receptor 1-like [Xenopus (Silurana) tropicalis]	696	XP_002939294	6.01e-109	blastx_RefSeq
Contig39977DeNovoAssembly	PREDICTED: similar to RUN and SH3 domain containing 2 [Taeniopygia guttata]	696	XP_002190414	1.8e-12	blastx_RefSeq
Contig41745DeNovoAssembly	PREDICTED: similar to LRR FLI-I interacting protein 2 isoform 1 [Gallus gallus]	696	XP_001235426	0.000236	blastx_RefSeq
Contig38898DeNovoAssembly	PREDICTED: similar to ankyrin 3, epithelial isoform b isoform 22 [Canis familiaris]	695	XP_858678	1.92e-14	blastx_RefSeq
Contig113395DeNovoAssembly	PREDICTED: hypothetical protein [Ornithorhynchus anatinus]	695	XP_001510597	3.73e-34	blastx_RefSeq
Contig5186DeNovoAssembly	ATP-dependent RNA helicase DDX54 [Danio rerio]	694	NP_775375	1.45e-09	blastx_Drerio
Contig115050DeNovoAssembly	platelet-activating factor acetylhydrolase IB subunit beta [Danio rerio]	694	NP_001076320	3.68e-05	blastx_Drerio
Contig142460DeNovoAssembly	solute carrier family 25 member 42 [Danio rerio]	692	NP_001038918	6.93e-12	blastx_Drerio
Contig38846DeNovoAssembly	hypothetical protein BRAFLDRAFT_76142 [Branchiostoma floridae]	692	XP_002596342	5.91e-24	blastx_RefSeq
Contig37528DeNovoAssembly	PREDICTED: sterile alpha motif and leucine zipper containing kinase AZK [Taeniopygia guttata]	691	XP_002198928	1.98e-72	blastx_RefSeq
Contig36756DeNovoAssembly	collagen alpha-1(XXVII) chain precursor [Danio rerio]	690	NP_001074044	7.07e-57	blastx_Drerio
Contig37085DeNovoAssembly	polyadenylate-binding protein-interacting protein 2B [Danio rerio]	690	NP_957060	3.79e-34	blastx_Drerio
Contig41915DeNovoAssembly	thyroid hormone receptor-associated protein 3 [Danio rerio]	690	NP_999980	7.93e-08	blastx_Drerio
Contig37871DeNovoAssembly	PREDICTED: xin actin-binding repeat containing 2 isoform 1 [Equus caballus]	690	XP_001497061	1.87e-46	blastx_RefSeq
Contig41085DeNovoAssembly	preimplantation protein 4-like [Danio rerio]	689	NP_001103993	1.99e-59	blastx_Drerio
Contig48524DeNovoAssembly	uncoupling protein 3 [Danio rerio]	689	NP_956647	2.19e-82	blastx_Drerio
Contig40063DeNovoAssembly	PREDICTED: LOW QUALITY PROTEIN: cGMP-dependent protein kinase 1-like [Xenopus (Silurana) tropicalis]	689	XP_002935474	7.42e-11	blastx_RefSeq
Contig141626DeNovoAssembly	ankyrin 3, node of Ranvier (ankyrin G) [Bos taurus]	689	NP_001099090	1.89e-06	blastx_RefSeq
Contig141357DeNovoAssembly	zinc finger protein Dzip1 [Danio rerio]	688	NP_001001501	9.07e-12	blastx_Drerio
Contig37252DeNovoAssembly	PREDICTED: similar to Titin (Connectin) (Rhabdomyosarcoma antigen MU-RMS-40.14) [Gallus gallus]	688	XP_001234153	2.31e-89	blastx_RefSeq
Contig38793DeNovoAssembly	PREDICTED: similar to Titin (Connectin) (Rhabdomyosarcoma antigen MU-RMS-40.14) [Gallus gallus]	688	XP_001234153	3.57e-82	blastx_RefSeq
Contig43601DeNovoAssembly	PREDICTED: similar to titin isoform N2-A [Gallus gallus]	688	XP_001234116	3.59e-66	blastx_RefSeq
Contig112572DeNovoAssembly	PREDICTED: hypothetical protein LOC100101753 [Xenopus (Silurana) tropicalis]	688	XP_002934335	2.71e-05	blastx_RefSeq
Contig37319DeNovoAssembly	dermatopontin [Danio rerio]	687	NP_001025256	1.93e-30	blastx_Drerio
Contig39597DeNovoAssembly	DDB1- and CUL4-associated factor 6 [Danio rerio]	687	NP_001138562	1.4e-89	blastx_Drerio
Contig113536DeNovoAssembly	OTU domain-containing protein 6B [Danio rerio]	687	NP_956519	4.82e-05	blastx_Drerio
Contig38664DeNovoAssembly	nexilin [Danio rerio]	686	NP_001077324	8.41e-18	blastx_Drerio
Contig39463DeNovoAssembly	PREDICTED: obscurin-like [Xenopus (Silurana) tropicalis]	686	XP_002942594	3.27e-43	blastx_RefSeq
Contig37672DeNovoAssembly	PREDICTED: similar to titin isoform N2-A [Gallus gallus]	685	XP_001234116	2.61e-93	blastx_RefSeq
Contig40816DeNovoAssembly	hypothetical protein LOC548893 [Xenopus (Silurana) tropicalis]	685	NP_001016139	6.11e-42	blastx_RefSeq
Contig37101DeNovoAssembly	evolutionarily conserved signaling intermediate in Toll pathway, mitochondrial precursor [Danio rerio]	684	NP_001070645	2.7e-16	blastx_Drerio
Contig37540DeNovoAssembly	DDB1- and CUL4-associated factor 12 [Danio rerio]	682	NP_001071048	1.9e-71	blastx_Drerio
Contig39411DeNovoAssembly	PREDICTED: similar to tubulin, beta 6, partial [Taeniopygia guttata]	682	XP_002189715	3.02e-25	blastx_RefSeq
Contig5218DeNovoAssembly	PREDICTED: jumonji, AT rich interactive domain 2 [Taeniopygia guttata]	681	XP_002189183	7.15e-43	blastx_RefSeq
Contig113786DeNovoAssembly	PREDICTED: kelch-like 22 (Drosophila) [Taeniopygia guttata]	681	XP_002199970	8.22e-23	blastx_RefSeq
Contig113814DeNovoAssembly	PREDICTED: natural killer-tumor recognition sequence [Bos taurus]	681	XP_002702773	0.000384	blastx_RefSeq
Contig39907DeNovoAssembly	junctophilin 1a [Danio rerio]	680	NP_001159728	9.56e-99	blastx_Drerio
Contig43355DeNovoAssembly	anthrax toxin receptor 2b [Danio rerio]	680	NP_001096038	2.49e-14	blastx_Drerio
Contig49461DeNovoAssembly	collagen alpha-1(XXVII) chain precursor [Danio rerio]	679	NP_001074044	3.22e-22	blastx_Drerio
Contig141732DeNovoAssembly	adenylosuccinate synthetase isozyme 2 [Danio rerio]	679	NP_001017804	3.16e-86	blastx_Drerio
Contig37162DeNovoAssembly	PREDICTED: similar to potassium voltage-gated channel shaker-related subfamily 5 [Gallus gallus]	679	XP_417226	9.86e-53	blastx_RefSeq
Contig38436DeNovoAssembly	PREDICTED: hypothetical protein [Acyrthosiphon pisum]	679	XP_001948476	1.4e-06	blastx_RefSeq
Contig43316DeNovoAssembly	PREDICTED: titin [Oryctolagus cuniculus]	679	XP_002712264	8.31e-68	blastx_RefSeq
Contig38612DeNovoAssembly	rab5 GDP/GTP exchange factor [Danio rerio]	678	NP_957137	2.11e-106	blastx_Drerio
Contig113714DeNovoAssembly	PREDICTED: LOW QUALITY PROTEIN: trinucleotide repeat-containing gene 18 protein-like [Ailuropoda melanoleuca]	676	XP_002916519	2.97e-17	blastx_RefSeq
Contig113331DeNovoAssembly	zinc finger protein Dzip1 [Danio rerio]	675	NP_001001501	3.44e-24	blastx_Drerio
Contig38918DeNovoAssembly	PREDICTED: titin [Bos taurus]	674	XP_002703630	3.52e-10	blastx_RefSeq
Contig113552DeNovoAssembly	PREDICTED: hypothetical protein LOC100493523 [Xenopus (Silurana) tropicalis]	674	XP_002943702	2.27e-17	blastx_RefSeq
Contig308DeNovoAssembly	PREDICTED: similar to syncoilin, intermediate filament 1, [Monodelphis domestica]	673	XP_001381391	1.12e-08	blastx_RefSeq
Contig37601DeNovoAssembly	ethanolamine-phosphate cytidylyltransferase [Danio rerio]	672	NP_001006037	2.38e-94	blastx_Drerio
Contig113206DeNovoAssembly	vestigial like 2b [Danio rerio]	672	NP_001028267	1.36e-57	blastx_Drerio
Contig38567DeNovoAssembly	PREDICTED: coiled-coil domain-containing protein 112-like isoform 2 [Callithrix jacchus]	672	XP_002744742	3.47e-18	blastx_RefSeq
Contig39143DeNovoAssembly	PREDICTED: similar to folliculin-interacting protein 1 [Monodelphis domestica]	672	XP_001371369	1.96e-29	blastx_RefSeq
Contig112525DeNovoAssembly	tubulin polymerization-promoting protein family member 3 [Salmo salar]	672	NP_001139936	1.25e-84	blastx_RefSeq
Contig114890DeNovoAssembly	PREDICTED: similar to obscurin, cytoskeletal calmodulin and titin-interacting RhoGEF [Gallus gallus]	672	XP_418501	1.49e-53	blastx_RefSeq
Contig37768DeNovoAssembly	PREDICTED: similar to membrane associated DNA binding protein [Monodelphis domestica]	671	XP_001365118	2.58e-05	blastx_RefSeq
Contig42565DeNovoAssembly	muscle-related coiled-coil protein [Danio rerio]	670	NP_001008579	8.86e-49	blastx_Drerio
Contig37028DeNovoAssembly	DDB1- and CUL4-associated factor 6 [Danio rerio]	669	NP_001138562	5.8e-19	blastx_Drerio
Contig112979DeNovoAssembly	thyroid hormone receptor-associated protein 3 [Danio rerio]	669	NP_999980	1.51e-56	blastx_Drerio
Contig39844DeNovoAssembly	PREDICTED: lysine (K)-specific demethylase 6A [Oryctolagus cuniculus]	669	XP_002719894	5.8e-58	blastx_RefSeq
Contig49499DeNovoAssembly	myosin phosphatase-Rho interacting protein [Danio rerio]	667	NP_001104629	3.1e-70	blastx_Drerio
Contig38543DeNovoAssembly	titin isoform N2-A [Mus musculus]	666	NP_035782	1.32e-62	blastx_RefSeq
Contig143271DeNovoAssembly	PREDICTED: similar to obscurin, cytoskeletal calmodulin and titin-interacting RhoGEF [Gallus gallus]	666	XP_418501	3.15e-56	blastx_RefSeq
Contig48758DeNovoAssembly	hsp90 co-chaperone Cdc37 [Danio rerio]	665	NP_957332	2.01e-45	blastx_Drerio
Contig37950DeNovoAssembly	2-acylglycerol O-acyltransferase 1 [Salmo salar]	665	NP_001134492	5.44e-16	blastx_RefSeq
Contig113156DeNovoAssembly	ryanodine receptor 1b (skeletal) [Danio rerio]	663	NP_001096041	5.22e-94	blastx_Drerio
Contig112570DeNovoAssembly	transmembrane and coiled-coil domains protein 1 [Danio rerio]	662	NP_001073477	3.53e-34	blastx_Drerio
Contig39065DeNovoAssembly	PREDICTED: ADAMTS-like protein 5 [Xenopus (Silurana) tropicalis]	662	XP_002932288	1.05e-51	blastx_RefSeq
Contig49804DeNovoAssembly	collagen alpha-1(VI) chain precursor [Mus musculus]	662	NP_034063	4.57e-47	blastx_RefSeq
Contig1850DeNovoAssembly	voltage-dependent calcium channel subunit alpha-2/delta-1 [Danio rerio]	661	NP_001038425	2.66e-58	blastx_Drerio
Contig41908DeNovoAssembly	basement membrane-specific heparan sulfate proteoglycan core protein [Danio rerio]	661	NP_001120939	2.83e-100	blastx_Drerio
Contig113341DeNovoAssembly	bone morphogenetic protein receptor, type 1a [Danio rerio]	661	NP_571696	6.21e-39	blastx_Drerio
Contig11912DeNovoAssembly	PREDICTED: LOW QUALITY PROTEIN: centriolin [Xenopus (Silurana) tropicalis]	660	XP_002941352	1.86e-08	blastx_RefSeq
Contig112796DeNovoAssembly	PREDICTED: LOW QUALITY PROTEIN: obscurin-like [Pongo abelii]	660	XP_002809416	0.000213	blastx_RefSeq
Contig37829DeNovoAssembly	myomesin 1a [Danio rerio]	659	NP_001154812	2.3e-102	blastx_Drerio
Contig45924DeNovoAssembly	fibroblast growth factor 1 (acidic) [Danio rerio]	659	NP_001098748	4.88e-36	blastx_Drerio
Contig39230DeNovoAssembly	PREDICTED: transposon TX1 uncharacterized 149 kDa protein-like [Xenopus (Silurana) tropicalis]	659	XP_002937163	8.6e-22	blastx_RefSeq
Contig45597DeNovoAssembly	TGF-beta receptor type-2 [Danio rerio]	658	NP_878275	8.17e-100	blastx_Drerio
Contig40540DeNovoAssembly	macrophage receptor MARCO [Mus musculus]	658	NP_034896	2.16e-25	blastx_RefSeq
Contig37614DeNovoAssembly	chromodomain helicase DNA binding protein 4 [Xenopus (Silurana) tropicalis]	657	NP_001096166	6.23e-65	blastx_RefSeq
Contig41001DeNovoAssembly	collagen type IV alpha1 [Oryzias latipes]	657	NP_001170943	8.53e-14	blastx_RefSeq
Contig38349DeNovoAssembly	PREDICTED: similar to titin [Ornithorhynchus anatinus]	656	XP_001515433	9.54e-90	blastx_RefSeq
Contig37355DeNovoAssembly	heat shock cognate 70-kd protein, like [Danio rerio]	655	NP_001107061	6.9e-51	blastx_Drerio
Contig3396DeNovoAssembly	PREDICTED: similar to hect domain and RLD 2 [Monodelphis domestica]	655	XP_001366466	1.83e-117	blastx_RefSeq
Contig36774DeNovoAssembly	protein phosphatase 1 regulatory subunit 3C [Danio rerio]	654	NP_957128	1.82e-75	blastx_Drerio
Contig36765DeNovoAssembly	PREDICTED: splicing coactivator subunit SRm300-like, partial [Oryctolagus cuniculus]	654	XP_002722821	0.000607	blastx_RefSeq
Contig38646DeNovoAssembly	PREDICTED: LOW QUALITY PROTEIN: rho guanine nucleotide exchange factor 10-like protein-like [Ailuropoda melanoleuca]	653	XP_002924056	4.42e-63	blastx_RefSeq
Contig39250DeNovoAssembly	predicted protein [Nematostella vectensis]	652	XP_001626911	0.000121	blastx_RefSeq
Contig42334DeNovoAssembly	PREDICTED: laminin subunit beta-2-like [Xenopus (Silurana) tropicalis]	652	XP_002933101	3.01e-80	blastx_RefSeq
Contig39834DeNovoAssembly	amyloid-like protein 2 [Danio rerio]	651	NP_001116484	9.21e-64	blastx_Drerio
Contig115089DeNovoAssembly	2-acylglycerol O-acyltransferase 2 [Danio rerio]	651	NP_001006083	1.14e-21	blastx_Drerio
Contig37342DeNovoAssembly	PREDICTED: similar to formin-binding protein 17 [Monodelphis domestica]	651	XP_001369453	1.77e-72	blastx_RefSeq
Contig113268DeNovoAssembly	formin homology 2 domain containing 1 [Xenopus laevis]	651	NP_001088281	1.11e-82	blastx_RefSeq
Contig115614DeNovoAssembly	cytosolic carboxypeptidase 1 [Danio rerio]	650	NP_001019616	3.14e-88	blastx_Drerio
Contig2742DeNovoAssembly	PREDICTED: ADAMTS-like protein 5 [Xenopus (Silurana) tropicalis]	650	XP_002932288	2.36e-08	blastx_RefSeq
Contig43882DeNovoAssembly	PREDICTED: regulatory factor X domain containing 2 [Oryctolagus cuniculus]	650	XP_002717768	1.71e-75	blastx_RefSeq
Contig141212DeNovoAssembly	PREDICTED: kinesin-like protein KIF13B-like [Macaca mulatta]	650	XP_002805344	5.94e-44	blastx_RefSeq
Contig141393DeNovoAssembly	proactivator polypeptide precursor [Gallus gallus]	650	NP_990142	1.57e-28	blastx_RefSeq
Contig57586DeNovoAssembly	peroxisomal bifunctional enzyme [Danio rerio]	649	NP_996951	8.84e-91	blastx_Drerio
Contig530DeNovoAssembly	Serine/threonine-protein phosphatase 2B catalytic subunit alpha isoform [Salmo salar]	649	NP_001135322	4.11e-122	blastx_RefSeq
Contig60105DeNovoAssembly	adenosine monophosphate deaminase 3 [Salmo salar]	649	NP_001158801	3.86e-112	blastx_RefSeq
Contig83947DeNovoAssembly	PREDICTED: hypothetical protein [Strongylocentrotus purpuratus]	648	XP_790264	3.48e-12	blastx_RefSeq
Contig38307DeNovoAssembly	aconitate hydratase, mitochondrial [Danio rerio]	647	NP_944590	1.22e-100	blastx_Drerio
Contig42079DeNovoAssembly	PREDICTED: acetyl-Coenzyme A carboxylase alpha [Taeniopygia guttata]	647	XP_002199465	1.24e-102	blastx_RefSeq
Contig40802DeNovoAssembly	PREDICTED: similar to Nesprin-1 (Nuclear envelope spectrin repeat protein 1) (Synaptic nuclear envelope protein 1) (Syne-1) (Myocyte nuclear envelope protein 1) (Myne-1) (Enaptin) [Gallus gallus]	646	XP_419679	1.49e-23	blastx_RefSeq
Contig83901DeNovoAssembly	PREDICTED: similar to synaptopodin 2 [Monodelphis domestica]	645	XP_001371751	1.75e-32	blastx_RefSeq
Contig39100DeNovoAssembly	ryanodine receptor 1b (skeletal) [Danio rerio]	644	NP_001096041	3.63e-105	blastx_Drerio
Contig37272DeNovoAssembly	55 kDa erythrocyte membrane protein [Danio rerio]	643	NP_999857	6.81e-96	blastx_Drerio
Contig39174DeNovoAssembly	supervillin [Danio rerio]	643	NP_001030338	1.8e-104	blastx_Drerio
Contig113190DeNovoAssembly	sodium/potassium-transporting ATPase subunit alpha-2 [Danio rerio]	643	NP_571758	1.99e-87	blastx_Drerio
Contig38204DeNovoAssembly	PREDICTED: similar to adiponectin, C1Q and collagen domain containing [Equus caballus]	643	XP_001499564	2.6e-20	blastx_RefSeq
Contig39608DeNovoAssembly	PREDICTED: similar to Acyl-CoA thioesterase 1 [Ornithorhynchus anatinus]	643	XP_001520078	8.56e-56	blastx_RefSeq
Contig112645DeNovoAssembly	PREDICTED: hypothetical protein XP_002342501, partial [Homo sapiens]	643	XP_002342501	0.000993	blastx_RefSeq
Contig41830DeNovoAssembly	protein RMD5 homolog B [Danio rerio]	642	NP_957068	4.12e-101	blastx_Drerio
Contig37842DeNovoAssembly	PREDICTED: similar to titin isoform N2-A [Gallus gallus]	642	XP_001234116	7.7e-73	blastx_RefSeq
Contig113351DeNovoAssembly	PREDICTED: similar to dentin matrix acidic phosphoprotein isoform 2 [Equus caballus]	642	XP_001915205	0.000582	blastx_RefSeq
Contig113472DeNovoAssembly	PREDICTED: similar to phosphodiesterase 4D interacting protein isoform 1 isoform 1 [Canis familiaris]	641	XP_533026	0.000993	blastx_RefSeq
Contig43766DeNovoAssembly	titin isoform novex-2 [Homo sapiens]	640	NP_597681	2.22e-64	blastx_RefSeq
Contig141808DeNovoAssembly	PREDICTED: similar to TBC1 domain family, member 9 [Strongylocentrotus purpuratus]	640	XP_001198831	1.2e-09	blastx_RefSeq
Contig3787DeNovoAssembly	two pore calcium channel protein 2 [Danio rerio]	639	NP_001071190	1.47e-82	blastx_Drerio
Contig84126DeNovoAssembly	heat shock cognate 71 kDa protein [Danio rerio]	639	NP_001103873	2.47e-114	blastx_Drerio
Contig40288DeNovoAssembly	PREDICTED: Transposon TX1 uncharacterized 149 kDa protein-like [Saccoglossus kowalevskii]	639	XP_002740396	8e-22	blastx_RefSeq
Contig46843DeNovoAssembly	PDZ and LIM domain 5 isoform 1 [Danio rerio]	638	NP_001009895	1.94e-26	blastx_Drerio
Contig36987DeNovoAssembly	PREDICTED: ryanodine receptor 1-like [Xenopus (Silurana) tropicalis]	638	XP_002939294	2.2e-104	blastx_RefSeq
Contig142670DeNovoAssembly	predicted protein [Nematostella vectensis]	638	XP_001631918	7.76e-09	blastx_RefSeq
Contig83933DeNovoAssembly	PREDICTED: filamin-C isoform 1 [Xenopus (Silurana) tropicalis]	637	XP_002931884	1.73e-93	blastx_RefSeq
Contig41173DeNovoAssembly	hyaluronan and proteoglycan link protein 3 [Danio rerio]	636	NP_998266	1.94e-26	blastx_Drerio
Contig141967DeNovoAssembly	GC-rich sequence DNA-binding factor homolog [Danio rerio]	636	NP_001073652	3.75e-54	blastx_Drerio
Contig2012DeNovoAssembly	AP-4 complex subunit beta-1 [Danio rerio]	635	NP_956632	1.52e-71	blastx_Drerio
Contig142680DeNovoAssembly	histone-lysine N-methyltransferase PRDM9 [Danio rerio]	635	NP_957196	8.92e-64	blastx_Drerio
Contig39718DeNovoAssembly	PREDICTED: hypothetical protein [Ornithorhynchus anatinus]	635	XP_001510597	0.000972	blastx_RefSeq
Contig141801DeNovoAssembly	myocyte-specific enhancer factor 2C [Danio rerio]	634	NP_001124434	1.06e-40	blastx_Drerio
Contig38816DeNovoAssembly	PREDICTED: similar to titin isoform novex-1 [Gallus gallus]	634	XP_001234123	2.83e-80	blastx_RefSeq
Contig83909DeNovoAssembly	PREDICTED: myosin-2-like [Pongo abelii]	634	XP_002827079	3.72e-56	blastx_RefSeq
Contig37243DeNovoAssembly	ryanodine receptor 1b (skeletal) [Danio rerio]	633	NP_001096041	2.19e-70	blastx_Drerio
Contig42642DeNovoAssembly	sodium-dependent phosphate transporter 1-B [Danio rerio]	633	NP_997753	1.67e-62	blastx_Drerio
Contig38679DeNovoAssembly	PREDICTED: c-Jun-amino-terminal kinase-interacting protein 4-like [Xenopus (Silurana) tropicalis]	633	XP_002940009	5.62e-12	blastx_RefSeq
Contig37981DeNovoAssembly	sodium channel protein type 4 subunit alpha B [Danio rerio]	632	NP_001038530	3.77e-14	blastx_Drerio
Contig39215DeNovoAssembly	annexin A5a [Danio rerio]	632	NP_001107054	2.75e-57	blastx_Drerio
Contig40189DeNovoAssembly	PREDICTED: hypothetical protein [Taeniopygia guttata]	632	XP_002192902	5.94e-54	blastx_RefSeq
Contig42512DeNovoAssembly	PREDICTED: collagen alpha-1(XXV) chain-like [Pongo abelii]	632	XP_002815097	2.97e-21	blastx_RefSeq
Contig43368DeNovoAssembly	fox-1 homolog-like protein 1 [Danio rerio]	630	NP_999940	1.38e-32	blastx_Drerio
Contig41543DeNovoAssembly	PREDICTED: kelch domain containing 3 [Taeniopygia guttata]	630	XP_002198162	4.01e-103	blastx_RefSeq
Contig43502DeNovoAssembly	PREDICTED: ensconsin-like [Ailuropoda melanoleuca]	630	XP_002915129	5.04e-05	blastx_RefSeq
Contig40272DeNovoAssembly	mitochondrial Rho GTPase 1-A [Danio rerio]	629	NP_997869	1.43e-98	blastx_Drerio
Contig114237DeNovoAssembly	PREDICTED: hypothetical protein [Ornithorhynchus anatinus]	629	XP_001519177	1.27e-48	blastx_RefSeq
Contig38585DeNovoAssembly	fibrillin-2 [Danio rerio]	626	NP_001129262	5.06e-88	blastx_Drerio
Contig141952DeNovoAssembly	ankyrin 1, erythrocytic [Danio rerio]	626	NP_001005969	2.03e-20	blastx_Drerio
Contig1684DeNovoAssembly	PREDICTED: spectrin repeat containing, nuclear envelope 2 [Equus caballus]	626	XP_001916097	5.28e-39	blastx_RefSeq
Contig113600DeNovoAssembly	choline transporter-like protein 5 [Xenopus (Silurana) tropicalis]	625	NP_001120142	3.01e-95	blastx_RefSeq
Contig113615DeNovoAssembly	PREDICTED: obscurin, cytoskeletal calmodulin and titin-interacting RhoGEF [Taeniopygia guttata]	625	XP_002192966	7.7e-75	blastx_RefSeq
Contig141554DeNovoAssembly	collagen alpha-1(XXVII) chain precursor [Danio rerio]	624	NP_001074044	5.88e-28	blastx_Drerio
Contig141747DeNovoAssembly	dystrophin [Danio rerio]	624	NP_571860	7.21e-18	blastx_Drerio
Contig37848DeNovoAssembly	PREDICTED: spectrin repeat containing, nuclear envelope 2 [Equus caballus]	624	XP_001916097	3.4e-14	blastx_RefSeq
Contig39400DeNovoAssembly	GE22156 [Drosophila yakuba]	624	XP_002095020	0.00011	blastx_RefSeq
Contig45296DeNovoAssembly	nexilin [Danio rerio]	623	NP_001077324	6.84e-53	blastx_Drerio
Contig141358DeNovoAssembly	PREDICTED: caseinolytic peptidase B [Oryctolagus cuniculus]	623	XP_002708761	1.07e-92	blastx_RefSeq
Contig3057DeNovoAssembly	cullin-associated and neddylation-dissociated 1 [Danio rerio]	622	NP_001103988	3.58e-70	blastx_Drerio
Contig710DeNovoAssembly	PREDICTED: titin [Bos taurus]	622	XP_002703630	6.97e-84	blastx_RefSeq
Contig40381DeNovoAssembly	PREDICTED: ataxin 7 isoform 2 [Oryctolagus cuniculus]	622	XP_002713335	3.91e-10	blastx_RefSeq
Contig42618DeNovoAssembly	PREDICTED: similar to YY1AP-related protein1 [Taeniopygia guttata]	621	XP_002192603	6.88e-15	blastx_RefSeq
Contig42217DeNovoAssembly	CAD protein [Danio rerio]	620	NP_001009884	2.72e-94	blastx_Drerio
Contig47754DeNovoAssembly	PREDICTED: hypothetical protein LOC100486532 [Xenopus (Silurana) tropicalis]	620	XP_002936410	1.79e-55	blastx_RefSeq
Contig112902DeNovoAssembly	PREDICTED: protein FAM104A-like isoform 2 [Ailuropoda melanoleuca]	620	XP_002926231	0.000932	blastx_RefSeq
Contig39973DeNovoAssembly	ATP-dependent RNA helicase DDX42 [Danio rerio]	619	NP_001032894	2.52e-07	blastx_Drerio
Contig41529DeNovoAssembly	PREDICTED: LOW QUALITY PROTEIN: acetylcholine receptor subunit beta-like [Pongo abelii]	619	XP_002827007	2.84e-37	blastx_RefSeq
Contig114870DeNovoAssembly	Angiopoietin-related protein 4 [Salmo salar]	619	NP_001133413	2.07e-88	blastx_RefSeq
Contig2184DeNovoAssembly	probable palmitoyltransferase ZDHHC23 [Danio rerio]	616	NP_001003757	3.81e-16	blastx_Drerio
Contig3515DeNovoAssembly	PREDICTED: hypothetical protein [Gallus gallus]	616	XP_414038	1.07e-36	blastx_RefSeq
Contig84124DeNovoAssembly	PREDICTED: similar to obscurin, cytoskeletal calmodulin and titin-interacting RhoGEF [Gallus gallus]	616	XP_418501	1.93e-62	blastx_RefSeq
Contig113741DeNovoAssembly	PREDICTED: NLR family, pyrin domain containing 12 [Oryctolagus cuniculus]	615	XP_002723393	1.77e-15	blastx_RefSeq
Contig142168DeNovoAssembly	HERV-H LTR-associating protein 2 precursor [Homo sapiens]	615	NP_009003	1.55e-19	blastx_RefSeq
Contig141339DeNovoAssembly	cut-like 1 [Danio rerio]	614	NP_001003514	7.84e-62	blastx_Drerio
Contig141716DeNovoAssembly	BAG family molecular chaperone regulator 3 [Danio rerio]	614	NP_001003533	1.6e-14	blastx_Drerio
Contig112810DeNovoAssembly	PREDICTED: proline-rich nuclear receptor coactivator 1 isoform 1 [Macaca mulatta]	614	XP_001094534	7.43e-14	blastx_RefSeq
Contig113629DeNovoAssembly	polymerase delta-interacting protein 2 [Danio rerio]	613	NP_997879	5.73e-73	blastx_Drerio
Contig40517DeNovoAssembly	PREDICTED: similar to protein tyrosine phosphatase 2E, partial [Ornithorhynchus anatinus]	613	XP_001516721	2.35e-28	blastx_RefSeq
Contig61140DeNovoAssembly	hypothetical protein LOC100127872 [Xenopus (Silurana) tropicalis]	613	NP_001106633	0.0009	blastx_RefSeq
Contig84678DeNovoAssembly	5'-AMP-activated protein kinase catalytic subunit alpha-2 [Gallus gallus]	613	NP_001034694	1.83e-89	blastx_RefSeq
Contig141796DeNovoAssembly	PREDICTED: protein SON-like [Ailuropoda melanoleuca]	613	XP_002919630	1.38e-36	blastx_RefSeq
Contig37267DeNovoAssembly	2-hydroxyacyl-CoA lyase 1 [Danio rerio]	612	NP_998250	1.01e-85	blastx_Drerio
Contig37561DeNovoAssembly	cisplatin resistance-associated overexpressed protein isoform 1 [Danio rerio]	612	NP_001074060	1.1e-07	blastx_Drerio
Contig43295DeNovoAssembly	PREDICTED: hypothetical protein [Taeniopygia guttata]	612	XP_002192902	6.6e-39	blastx_RefSeq
Contig115418DeNovoAssembly	hcp beta-lactamase-like protein C1orf163 homolog [Danio rerio]	611	NP_001025255	9.22e-47	blastx_Drerio
Contig38320DeNovoAssembly	GA26587 [Drosophila pseudoobscura pseudoobscura]	611	XP_002134126	8.12e-13	blastx_RefSeq
Contig124323DeNovoAssembly	ubiquitin specific peptidase 47 [Rattus norvegicus]	610	NP_001101012	5.83e-80	blastx_RefSeq
Contig129081DeNovoAssembly	large neutral amino acids transporter small subunit 4 [Danio rerio]	609	NP_001008585	2.01e-94	blastx_Drerio
Contig39551DeNovoAssembly	ubiquitin carboxyl-terminal hydrolase 25 [Danio rerio]	608	NP_001001886	6.44e-101	blastx_Drerio
Contig40550DeNovoAssembly	PREDICTED: sickle tail [Bos taurus]	608	XP_590767	7.28e-06	blastx_RefSeq
Contig38627DeNovoAssembly	nuclear receptor coactivator 4 [Danio rerio]	607	NP_957423	3.82e-29	blastx_Drerio
Contig38955DeNovoAssembly	cingulin [Danio rerio]	607	NP_001038227	2.93e-21	blastx_Drerio
Contig37555DeNovoAssembly	serine/threonine-protein kinase SRPK1-like [Xenopus (Silurana) tropicalis]	607	NP_001120004	3.64e-50	blastx_RefSeq
Contig41550DeNovoAssembly	PREDICTED: similar to amylo-1,6-glucosidase, 4-alpha-glucanotransferase [Gallus gallus]	607	XP_422317	3.17e-70	blastx_RefSeq
Contig39754DeNovoAssembly	si:dkey-151c10.1 [Danio rerio]	606	NP_001093502	1.19e-14	blastx_Drerio
Contig85375DeNovoAssembly	steroid hormone receptor ERR1 [Danio rerio]	606	NP_998120	7.28e-105	blastx_Drerio
Contig113982DeNovoAssembly	myosin phosphatase-Rho interacting protein [Danio rerio]	606	NP_001104629	5.01e-45	blastx_Drerio
Contig3021DeNovoAssembly	PREDICTED: xin actin-binding repeat containing 2 isoform 2 [Equus caballus]	606	XP_001497093	1.6e-05	blastx_RefSeq
Contig40531DeNovoAssembly	CAP-Gly domain-containing linker protein 1 [Gallus gallus]	606	NP_990273	1.69e-47	blastx_RefSeq
Contig43398DeNovoAssembly	beta-taxilin [Gallus gallus]	605	NP_990085	6.49e-15	blastx_RefSeq
Contig43995DeNovoAssembly	PREDICTED: spectrin, beta, non-erythrocytic 1 [Bos taurus]	605	XP_002691372	5.37e-94	blastx_RefSeq
Contig114105DeNovoAssembly	PREDICTED: similar to Tetratricopeptide repeat protein 3 [Taeniopygia guttata]	605	XP_002189310	2.22e-31	blastx_RefSeq
Contig142031DeNovoAssembly	PREDICTED: hypothetical protein [Bos taurus]	605	XP_002703607	0.000515	blastx_RefSeq
Contig44506DeNovoAssembly	PREDICTED: TBC1 (tre-2/USP6, BUB2, cdc16) domain family, member 1 [Taeniopygia guttata]	604	XP_002189952	6.32e-63	blastx_RefSeq
Contig142562DeNovoAssembly	PREDICTED: similar to macrophin 1 [Ornithorhynchus anatinus]	604	XP_001515630	1.13e-27	blastx_RefSeq
Contig38521DeNovoAssembly	myosin heavy chain, cardiac muscle isoform [Gallus gallus]	603	NP_990097	5.02e-52	blastx_RefSeq
Contig122050DeNovoAssembly	GJ20293 [Drosophila virilis]	603	XP_002050278	1.87e-06	blastx_RefSeq
Contig142900DeNovoAssembly	PREDICTED: LOW QUALITY PROTEIN: titin-like [Macaca mulatta]	603	XP_002808058	1.78e-57	blastx_RefSeq
Contig42212DeNovoAssembly	dnaJ homolog subfamily B member 5 [Danio rerio]	602	NP_001093510	9.23e-60	blastx_Drerio
Contig37387DeNovoAssembly	nuclear receptor corepressor 1 [Danio rerio]	600	NP_956570	2.18e-61	blastx_Drerio
Contig38614DeNovoAssembly	im:7150765 [Danio rerio]	600	NP_001116316	2.93e-74	blastx_Drerio
Contig38986DeNovoAssembly	pre-mRNA-processing factor 39 [Danio rerio]	600	NP_001004520	4.24e-65	blastx_Drerio
Contig43364DeNovoAssembly	myocyte enhancer factor 2ca [Danio rerio]	600	NP_571387	1.23e-64	blastx_Drerio
Contig141493DeNovoAssembly	thymosin beta [Danio rerio]	599	NP_991144	1.25e-08	blastx_Drerio
Contig37512DeNovoAssembly	PREDICTED: similar to titin [Ornithorhynchus anatinus]	599	XP_001515433	1.3e-60	blastx_RefSeq
Contig38719DeNovoAssembly	PREDICTED: LOW QUALITY PROTEIN: nesprin-2-like, partial [Pongo abelii]	599	XP_002824883	2.8e-63	blastx_RefSeq
Contig142617DeNovoAssembly	PREDICTED: cytospin-B-like [Xenopus (Silurana) tropicalis]	599	XP_002938970	1.65e-47	blastx_RefSeq
Contig42996DeNovoAssembly	PREDICTED: hypothetical protein, partial [Rattus norvegicus]	598	XP_002728229	5.67e-08	blastx_RefSeq
Contig40318DeNovoAssembly	basement membrane-specific heparan sulfate proteoglycan core protein [Danio rerio]	597	NP_001120939	2.14e-85	blastx_Drerio
Contig600DeNovoAssembly	echinoderm microtubule-associated protein-like 2 [Danio rerio]	596	NP_001025406	1.04e-47	blastx_Drerio
Contig37609DeNovoAssembly	cut-like 1 [Danio rerio]	596	NP_001003514	1.27e-53	blastx_Drerio
Contig78297DeNovoAssembly	threonyl-tRNA synthetase, cytoplasmic isoform 1 [Danio rerio]	596	NP_001116258	1.69e-98	blastx_Drerio
Contig141443DeNovoAssembly	protein kinase Npk [Danio rerio]	596	NP_998007	6.99e-28	blastx_Drerio
Contig113013DeNovoAssembly	protein jagged-2 isoform 2 [Danio rerio]	595	NP_571740	2.31e-55	blastx_Drerio
Contig42207DeNovoAssembly	PREDICTED: similar to CAP-Gly domain-containing linker protein 1 (Restin) (Cytoplasmic linker protein 170 alpha-2) (CLIP-170) (Reed-Sternberg intermediate filament-associated protein) (Cytoplasmic linker protein 1) isoform 1 [Equus caballus]	595	XP_001496868	4.28e-16	blastx_RefSeq
Contig44667DeNovoAssembly	solute carrier family 4, sodium bicarbonate cotransporter, member 7 [Bos taurus]	594	NP_001092396	3.44e-74	blastx_RefSeq
Contig112344DeNovoAssembly	PREDICTED: similar to KIAA1561 protein [Monodelphis domestica]	594	XP_001377370	1.46e-48	blastx_RefSeq
Contig41893DeNovoAssembly	ryanodine receptor 1b (skeletal) [Danio rerio]	593	NP_001096041	9.62e-46	blastx_Drerio
Contig40508DeNovoAssembly	PREDICTED: hypothetical protein LOC100496942 [Xenopus (Silurana) tropicalis]	592	XP_002934616	1.97e-05	blastx_RefSeq
Contig41187DeNovoAssembly	formin homology 2 domain containing 1 [Xenopus laevis]	592	NP_001088281	6.5e-25	blastx_RefSeq
Contig46917DeNovoAssembly	si:dkey-151c10.1 [Danio rerio]	591	NP_001093502	3.47e-72	blastx_Drerio
Contig37445DeNovoAssembly	PREDICTED: titin [Oryctolagus cuniculus]	591	XP_002712264	8.22e-20	blastx_RefSeq
Contig114473DeNovoAssembly	PREDICTED: similar to syncoilin [Gallus gallus]	591	XP_417811	2.16e-20	blastx_RefSeq
Contig115204DeNovoAssembly	PREDICTED: similar to protein kinase Bsk146 [Gallus gallus]	591	XP_419014	7.17e-32	blastx_RefSeq
Contig113502DeNovoAssembly	PREDICTED: similar to titin isoform N2-B [Canis familiaris]	590	XP_535982	2.8e-52	blastx_RefSeq
Contig113759DeNovoAssembly	PREDICTED: LOW QUALITY PROTEIN: transcription factor RelB-like [Ailuropoda melanoleuca]	590	XP_002924291	1.3e-49	blastx_RefSeq
Contig38251DeNovoAssembly	CAD protein [Danio rerio]	589	NP_001009884	1.07e-97	blastx_Drerio
Contig42289DeNovoAssembly	SRY-box containing gene 4a [Danio rerio]	589	NP_998287	2.26e-63	blastx_Drerio
Contig40645DeNovoAssembly	hypothetical protein BRAFLDRAFT_78173 [Branchiostoma floridae]	589	XP_002590757	1.44e-08	blastx_RefSeq
Contig38891DeNovoAssembly	protein quaking-B [Danio rerio]	588	NP_957136	1.22e-16	blastx_Drerio
Contig39142DeNovoAssembly	GA27769 [Drosophila pseudoobscura pseudoobscura]	587	XP_002136346	1.49e-05	blastx_RefSeq
Contig40504DeNovoAssembly	ER degradation-enhancing alpha-mannosidase-like 1 [Danio rerio]	586	NP_957483	7.44e-99	blastx_Drerio
Contig40737DeNovoAssembly	si:dkey-151c10.1 [Danio rerio]	586	NP_001093502	2.94e-79	blastx_Drerio
Contig41180DeNovoAssembly	PREDICTED: similar to membrane-associated ring finger (C3HC4) 6 [Taeniopygia guttata]	586	XP_002189350	8.42e-78	blastx_RefSeq
Contig143245DeNovoAssembly	PREDICTED: similar to obscurin, cytoskeletal calmodulin and titin-interacting RhoGEF [Gallus gallus]	586	XP_418501	2.63e-63	blastx_RefSeq
Contig113125DeNovoAssembly	nuclear receptor corepressor 1 [Danio rerio]	585	NP_956570	8.08e-45	blastx_Drerio
Contig40654DeNovoAssembly	PREDICTED: similar to RNA binding motif protein 5 [Monodelphis domestica]	585	XP_001368163	4.7e-20	blastx_RefSeq
Contig48724DeNovoAssembly	peptidyl-prolyl cis-trans isomerase G [Danio rerio]	584	NP_998629	3.18e-09	blastx_Drerio
Contig113493DeNovoAssembly	P2X purinoceptor 5 [Danio rerio]	584	NP_919394	8.63e-15	blastx_Drerio
Contig37533DeNovoAssembly	GF16318 [Drosophila ananassae]	584	XP_001955271	2.5e-05	blastx_RefSeq
Contig42820DeNovoAssembly	polycystin-2 [Danio rerio]	583	NP_001002310	3.84e-47	blastx_Drerio
Contig38121DeNovoAssembly	PREDICTED: similar to Nbr1, partial [Ornithorhynchus anatinus]	583	XP_001518121	1.28e-17	blastx_RefSeq
Contig40771DeNovoAssembly	PREDICTED: striated muscle-specific serine/threonine-protein kinase-like [Xenopus (Silurana) tropicalis]	583	XP_002934009	4.22e-53	blastx_RefSeq
Contig61198DeNovoAssembly	A disintegrin and metalloproteinase with thrombospondin motifs 10 [Danio rerio]	582	NP_001116746	1.7e-99	blastx_Drerio
Contig37663DeNovoAssembly	PREDICTED: ryanodine receptor 1-like [Xenopus (Silurana) tropicalis]	582	XP_002939294	9.66e-74	blastx_RefSeq
Contig43828DeNovoAssembly	PREDICTED: ash1 (absent, small, or homeotic)-like (Drosophila) [Bos taurus]	581	XP_002686022	9.59e-98	blastx_RefSeq
Contig38336DeNovoAssembly	huntingtin [Danio rerio]	580	NP_571093	4.42e-96	blastx_Drerio
Contig40128DeNovoAssembly	PREDICTED: similar to supervillin (archvillin) (SVIL) [Gallus gallus]	580	XP_418577	1.45e-05	blastx_RefSeq
Contig40231DeNovoAssembly	minor histocompatibility protein HA-1 [Xenopus laevis]	580	NP_001086672	1.34e-43	blastx_RefSeq
Contig114197DeNovoAssembly	phosphodiesterase 4D interacting protein [Xenopus (Silurana) tropicalis]	580	NP_001072886	1.31e-22	blastx_RefSeq
Contig142725DeNovoAssembly	PREDICTED: similar to KIAA1102 protein [Gallus gallus]	580	XP_420734	3.43e-31	blastx_RefSeq
Contig142487DeNovoAssembly	solute carrier family 16 (monocarboxylic acid transporters), member 1 [Danio rerio]	579	NP_956379	6.68e-20	blastx_Drerio
Contig112576DeNovoAssembly	PREDICTED: LOW QUALITY PROTEIN: titin-like [Callithrix jacchus]	579	XP_002806949	4.49e-23	blastx_RefSeq
Contig43462DeNovoAssembly	laminin subunit beta-1 [Danio rerio]	578	NP_775382	9.58e-43	blastx_Drerio
Contig47280DeNovoAssembly	probable ATP-dependent RNA helicase DDX46 [Danio rerio]	578	NP_001019988	3.76e-47	blastx_Drerio
Contig41468DeNovoAssembly	PREDICTED: similar to cask-interacting protein 1 [Gallus gallus]	578	XP_414857	2.83e-09	blastx_RefSeq
Contig43628DeNovoAssembly	PREDICTED: hypothetical protein [Gallus gallus]	578	XP_415995	1.71e-06	blastx_RefSeq
Contig114129DeNovoAssembly	liprin-beta-1 [Danio rerio]	577	NP_001038435	2.35e-17	blastx_Drerio
Contig114888DeNovoAssembly	caspase-7 [Danio rerio]	577	NP_001018443	4.72e-34	blastx_Drerio
Contig116261DeNovoAssembly	kelch-like protein 31 [Danio rerio]	577	NP_001003727	5.53e-99	blastx_Drerio
Contig53757DeNovoAssembly	PREDICTED: similar to titin isoform novex-1 [Gallus gallus]	577	XP_001234123	1.31e-75	blastx_RefSeq
Contig42046DeNovoAssembly	U2 small nuclear RNA auxiliary factor 2a [Danio rerio]	575	NP_001025127	1.88e-91	blastx_Drerio
Contig43704DeNovoAssembly	apoptotic chromatin condensation inducer 1 [Rattus norvegicus]	575	NP_001163939	1.52e-39	blastx_RefSeq
Contig84407DeNovoAssembly	PREDICTED: hypothetical protein [Gallus gallus]	575	XP_415995	5.54e-58	blastx_RefSeq
Contig115381DeNovoAssembly	ankyrin repeat and SOCS box protein 2 [Mus musculus]	575	NP_075536	7.73e-60	blastx_RefSeq
Contig114752DeNovoAssembly	myotubularin-related protein 5 [Danio rerio]	574	NP_001038623	1.22e-90	blastx_Drerio
Contig1224DeNovoAssembly	PREDICTED: LOW QUALITY PROTEIN: titin-like [Ailuropoda melanoleuca]	574	XP_002918867	4.93e-67	blastx_RefSeq
Contig115095DeNovoAssembly	PREDICTED: similar to predicted protein [Hydra magnipapillata]	574	XP_002161911	1.41e-05	blastx_RefSeq
Contig38724DeNovoAssembly	CTAGE family, member 5 [Danio rerio]	573	NP_956605	5.48e-59	blastx_Drerio
Contig39097DeNovoAssembly	doublesex and mab-3 related transcription factor 2b [Danio rerio]	573	NP_001073445	4.85e-15	blastx_Drerio
Contig141634DeNovoAssembly	protein Wnt-2 [Danio rerio]	573	NP_878296	7.02e-46	blastx_Drerio
Contig876DeNovoAssembly	PREDICTED: c-Jun-amino-terminal kinase-interacting protein 4-like [Xenopus (Silurana) tropicalis]	573	XP_002940009	2.82e-38	blastx_RefSeq
Contig39856DeNovoAssembly	N-alpha-acetyltransferase 25, NatB auxiliary subunit [Mus musculus]	573	NP_766310	9.45e-10	blastx_RefSeq
Contig114075DeNovoAssembly	PREDICTED: myomegalin-like [Xenopus (Silurana) tropicalis]	573	XP_002932631	3.42e-60	blastx_RefSeq
Contig116853DeNovoAssembly	PREDICTED: AHNAK nucleoprotein isoform 1 [Bos taurus]	573	XP_587468	5e-19	blastx_RefSeq
Contig39028DeNovoAssembly	calcium channel, voltage-dependent, L type, alpha 1S subunit, b [Danio rerio]	572	NP_999891	5.2e-09	blastx_Drerio
Contig116117DeNovoAssembly	OTU domain-containing protein 6B [Danio rerio]	572	NP_956519	1.14e-64	blastx_Drerio
Contig38398DeNovoAssembly	PREDICTED: hypothetical protein [Taeniopygia guttata]	572	XP_002189950	6.53e-19	blastx_RefSeq
Contig43464DeNovoAssembly	PREDICTED: hypothetical protein [Taeniopygia guttata]	572	XP_002192902	1.82e-61	blastx_RefSeq
Contig113915DeNovoAssembly	PREDICTED: obscurin, cytoskeletal calmodulin and titin-interacting RhoGEF [Taeniopygia guttata]	572	XP_002192966	2.81e-46	blastx_RefSeq
Contig43678DeNovoAssembly	equilibrative nucleoside transporter 1 [Danio rerio]	571	NP_001025348	1.38e-86	blastx_Drerio
Contig41249DeNovoAssembly	PREDICTED: similar to Lymphoid-restricted membrane protein [Gallus gallus]	571	XP_423292	9.96e-12	blastx_RefSeq
Contig112900DeNovoAssembly	predicted protein [Nematostella vectensis]	571	XP_001629085	2.01e-12	blastx_RefSeq
Contig42241DeNovoAssembly	ubiquitin carboxyl-terminal hydrolase 25 [Danio rerio]	570	NP_001001886	8.28e-92	blastx_Drerio
Contig41335DeNovoAssembly	PREDICTED: similar to T-cell activation protein phosphatase 2C; TA-PP2C [Gallus gallus]	570	XP_415161	4.86e-67	blastx_RefSeq
Contig7549DeNovoAssembly	acetylcholine receptor subunit delta [Danio rerio]	569	NP_996947	4.79e-23	blastx_Drerio
Contig37458DeNovoAssembly	PREDICTED: similar to ring finger protein 207 [Ornithorhynchus anatinus]	569	XP_001513356	1.73e-72	blastx_RefSeq
Contig125163DeNovoAssembly	PREDICTED: similar to calcium channel, voltage-dependent, alpha 2/delta subunit 4 [Taeniopygia guttata]	569	XP_002192789	5.76e-60	blastx_RefSeq
Contig142404DeNovoAssembly	glycogen phosphorylase, muscle form [Danio rerio]	568	NP_001018464	6.92e-99	blastx_Drerio
Contig37590DeNovoAssembly	PREDICTED: probable G-protein coupled receptor 123-like, partial [Callithrix jacchus]	568	XP_002756773	5.22e-05	blastx_RefSeq
Contig40416DeNovoAssembly	PREDICTED: similar to LReO_3 [Strongylocentrotus purpuratus]	568	XP_001192407	2.42e-10	blastx_RefSeq
Contig41553DeNovoAssembly	dual-specificity tyrosine-(Y)-phosphorylation regulated kinase 1A, gene 2 [Xenopus (Silurana) tropicalis]	568	NP_001120373	7.27e-15	blastx_RefSeq
Contig70849DeNovoAssembly	PREDICTED: angiomotin like 1 isoform 2 [Pongo abelii]	568	XP_002822411	2.76e-22	blastx_RefSeq
Contig112978DeNovoAssembly	PREDICTED: similar to Band 4.1-like protein 3 (4.1B) (Differentially expressed in adenocarcinoma of the lung protein 1) (DAL-1) [Ornithorhynchus anatinus]	568	XP_001512117	5.73e-28	blastx_RefSeq
Contig46289DeNovoAssembly	brain creatine kinase [Danio rerio]	567	NP_001070631	2.98e-09	blastx_Drerio
Contig41641DeNovoAssembly	PREDICTED: zinc finger protein 648 [Equus caballus]	567	XP_001489136	4.25e-23	blastx_RefSeq
Contig84742DeNovoAssembly	PREDICTED: hypothetical protein [Taeniopygia guttata]	566	XP_002192902	1.24e-14	blastx_RefSeq
Contig116550DeNovoAssembly	PREDICTED: similar to development and differentiation enhancing factor 2 [Ornithorhynchus anatinus]	566	XP_001506660	1.37e-21	blastx_RefSeq
Contig142059DeNovoAssembly	PREDICTED: peroxisome proliferator-activated receptor gamma, coactivator 1 alpha [Taeniopygia guttata]	566	XP_002192636	1.31e-56	blastx_RefSeq
Contig42067DeNovoAssembly	insulin-like growth factor binding protein 5a [Danio rerio]	565	NP_001119935	4.26e-48	blastx_Drerio
Contig42033DeNovoAssembly	protein phosphatase 1 regulatory subunit 3C [Danio rerio]	564	NP_957128	7.08e-19	blastx_Drerio
Contig42804DeNovoAssembly	ATP-binding cassette sub-family F member 1 [Danio rerio]	564	NP_998351	7.62e-74	blastx_Drerio
Contig40246DeNovoAssembly	xeroderma pigmentosum, complementation group C [Danio rerio]	563	NP_001038675	5.5e-48	blastx_Drerio
Contig141551DeNovoAssembly	NADP-dependent malic enzyme, mitochondrial [Danio rerio]	563	NP_001082825	7.59e-90	blastx_Drerio
Contig40881DeNovoAssembly	DEP domain-containing mTOR-interacting protein [Danio rerio]	562	NP_001070788	2.43e-72	blastx_Drerio
Contig112512DeNovoAssembly	DDB1- and CUL4-associated factor 6 [Danio rerio]	562	NP_001138562	3.33e-53	blastx_Drerio
Contig142140DeNovoAssembly	myogenic factor 6 [Danio rerio]	562	NP_001003982	7.14e-72	blastx_Drerio
Contig42490DeNovoAssembly	Transmembrane protein 16H [Salmo salar]	562	NP_001158798	5.66e-89	blastx_RefSeq
Contig43039DeNovoAssembly	leucine-rich repeat flightless-interacting protein 1 isoform 1 [Homo sapiens]	562	NP_001131022	7.77e-30	blastx_RefSeq
Contig78651DeNovoAssembly	PREDICTED: coiled-coil domain-containing protein 141-like [Callithrix jacchus]	562	XP_002749311	5.24e-10	blastx_RefSeq
Contig44948DeNovoAssembly	phosphatidic acid phosphatase type 2B [Danio rerio]	561	NP_001073447	9.28e-48	blastx_Drerio
Contig90529DeNovoAssembly	nuclear distribution protein nudE-like 1-A [Danio rerio]	561	NP_958501	3.52e-55	blastx_Drerio
Contig45613DeNovoAssembly	PREDICTED: nebulin-like [Xenopus (Silurana) tropicalis]	561	XP_002936709	1.41e-47	blastx_RefSeq
Contig40582DeNovoAssembly	si:dkey-151c10.1 [Danio rerio]	560	NP_001093502	2.53e-45	blastx_Drerio
Contig43383DeNovoAssembly	dual specificity phosphatase 16 [Danio rerio]	560	NP_998405	2.04e-87	blastx_Drerio
Contig83882DeNovoAssembly	pes [Danio rerio]	560	NP_571105	2.97e-70	blastx_Drerio
Contig84064DeNovoAssembly	RNA-binding protein 5-A [Xenopus laevis]	560	NP_001090434	1.34e-05	blastx_RefSeq
Contig40419DeNovoAssembly	F-box only protein 32 [Danio rerio]	559	NP_957211	7.95e-84	blastx_Drerio
Contig116326DeNovoAssembly	mitochondrial uncoupling protein 2 [Danio rerio]	559	NP_571251	1.3e-41	blastx_Drerio
Contig84186DeNovoAssembly	myosin-9 isoform 1 [Mus musculus]	559	NP_071855	9.62e-49	blastx_RefSeq
Contig113441DeNovoAssembly	collagen, type IV, alpha 2 [Gallus gallus]	559	NP_001155862	1.77e-10	blastx_RefSeq
Contig43037DeNovoAssembly	titin isoform N2-A [Mus musculus]	558	NP_035782	2.53e-49	blastx_RefSeq
Contig148135DeNovoAssembly	tuberous sclerosis 2 [Xenopus (Silurana) tropicalis]	558	NP_001123795	8.66e-66	blastx_RefSeq
Contig41106DeNovoAssembly	importin-7 [Danio rerio]	557	NP_957199	4.79e-105	blastx_Drerio
Contig38337DeNovoAssembly	PREDICTED: similar to Titin (Connectin) (Rhabdomyosarcoma antigen MU-RMS-40.14) [Gallus gallus]	557	XP_001234153	4.74e-72	blastx_RefSeq
Contig116738DeNovoAssembly	PREDICTED: similar to erythrocyte protein band 4.1-like 3 isoform 7 [Canis familiaris]	557	XP_858375	2.31e-26	blastx_RefSeq
Contig50168DeNovoAssembly	peroxisomal bifunctional enzyme [Danio rerio]	556	NP_996951	5.36e-64	blastx_Drerio
Contig124464DeNovoAssembly	PREDICTED: RNA binding motif protein 20 [Taeniopygia guttata]	556	XP_002194174	3.63e-24	blastx_RefSeq
Contig142362DeNovoAssembly	probable global transcription activator SNF2L1 [Danio rerio]	555	NP_001093467	4.17e-85	blastx_Drerio
Contig41138DeNovoAssembly	PREDICTED: folliculin-interacting protein 1-like [Xenopus (Silurana) tropicalis]	555	XP_002934412	1.8e-31	blastx_RefSeq
Contig74480DeNovoAssembly	PREDICTED: Rap guanine nucleotide exchange factor (GEF) 1 [Rattus norvegicus]	555	XP_001079347	4.54e-59	blastx_RefSeq
Contig141341DeNovoAssembly	PREDICTED: similar to Ankyrin repeat and SOCS box-containing protein 2 [Gallus gallus]	555	XP_421337	5.37e-52	blastx_RefSeq
Contig142124DeNovoAssembly	PREDICTED: chromodomain helicase DNA binding protein 2 [Taeniopygia guttata]	555	XP_002197759	5.78e-30	blastx_RefSeq
Contig37477DeNovoAssembly	N-acetylglucosamine-6-sulfatase [Danio rerio]	554	NP_001025379	1.95e-66	blastx_Drerio
Contig36977DeNovoAssembly	PREDICTED: leucine-rich repeats and immunoglobulin-like domains protein 2-like [Ailuropoda melanoleuca]	554	XP_002918301	3.95e-79	blastx_RefSeq
Contig37833DeNovoAssembly	PREDICTED: similar to splicing factor, arginine/serine-rich 8 (suppressor-of-white-apricot homolog, Drosophila) [Taeniopygia guttata]	553	XP_002187675	7.44e-30	blastx_RefSeq
Contig112677DeNovoAssembly	polyadenylate-binding protein nuclear 1 isoform 1 [Danio rerio]	552	NP_998424	1.12e-21	blastx_Drerio
Contig3754DeNovoAssembly	PREDICTED: similar to alpha 1 type XXIII collagen [Monodelphis domestica]	552	XP_001381136	5.54e-09	blastx_RefSeq
Contig39971DeNovoAssembly	PREDICTED: similar to nebulin-related anchoring protein [Taeniopygia guttata]	551	XP_002194494	5.3e-44	blastx_RefSeq
Contig40975DeNovoAssembly	PREDICTED: similar to type XXIII collagen alpha 1 chain [Gallus gallus]	551	XP_414689	7.69e-27	blastx_RefSeq
Contig43705DeNovoAssembly	PREDICTED: hypothetical protein [Pan troglodytes]	551	XP_001149120	4.53e-11	blastx_RefSeq
Contig141776DeNovoAssembly	PREDICTED: similar to utrophin (homologous to dystrophin), [Monodelphis domestica]	551	XP_001381031	3.65e-69	blastx_RefSeq
Contig141570DeNovoAssembly	acetylcholine receptor subunit alpha precursor [Danio rerio]	550	NP_571520	9.44e-106	blastx_Drerio
Contig40998DeNovoAssembly	PREDICTED: snRNA-activating protein complex subunit 2 [Macaca mulatta]	550	XP_001093136	0.000315	blastx_RefSeq
Contig141982DeNovoAssembly	PREDICTED: coronin-6-like, partial [Xenopus (Silurana) tropicalis]	550	XP_002945423	8.87e-07	blastx_RefSeq
Contig142976DeNovoAssembly	ankyrin repeat and SOCS box protein 2 [Mus musculus]	550	NP_075536	3.01e-55	blastx_RefSeq
Contig38008DeNovoAssembly	mitochondrial Rho GTPase 1-A [Danio rerio]	548	NP_997869	2.15e-102	blastx_Drerio
Contig40762DeNovoAssembly	nuclear distribution protein nudE-like 1-B [Danio rerio]	548	NP_958464	2.1e-65	blastx_Drerio
Contig10990DeNovoAssembly	PREDICTED: hypothetical protein LOC100127873 [Xenopus (Silurana) tropicalis]	548	XP_002940431	1.23e-24	blastx_RefSeq
Contig39684DeNovoAssembly	PREDICTED: similar to Kinase suppressor of Ras 1 [Equus caballus]	548	XP_001918020	8.26e-21	blastx_RefSeq
Contig42584DeNovoAssembly	PREDICTED: xin actin-binding repeat containing 2 [Bos taurus]	548	XP_002703652	1.88e-57	blastx_RefSeq
Contig43507DeNovoAssembly	PREDICTED: hypothetical protein [Gallus gallus]	548	XP_418028	9.96e-67	blastx_RefSeq
Contig42954DeNovoAssembly	solute carrier family 16 (monocarboxylic acid transporters), member 1 [Danio rerio]	546	NP_956379	7.36e-79	blastx_Drerio
Contig38424DeNovoAssembly	PREDICTED: hypothetical protein [Gallus gallus]	546	XP_415293	4.3e-30	blastx_RefSeq
Contig39751DeNovoAssembly	PREDICTED: similar to dysferlin [Gallus gallus]	546	XP_001232285	8.61e-55	blastx_RefSeq
Contig145169DeNovoAssembly	PREDICTED: similar to myosin, heavy polypeptide 7B, cardiac muscle, beta [Taeniopygia guttata]	546	XP_002189269	3.21e-09	blastx_RefSeq
Contig43350DeNovoAssembly	junctophilin 1a [Danio rerio]	544	NP_001159728	1.2e-20	blastx_Drerio
Contig36890DeNovoAssembly	PREDICTED: spectrin repeat containing, nuclear envelope 2 [Oryctolagus cuniculus]	544	XP_002719580	8.54e-31	blastx_RefSeq
Contig43900DeNovoAssembly	PREDICTED: similar to KIAA0934 protein [Monodelphis domestica]	544	XP_001373574	5.26e-89	blastx_RefSeq
Contig53481DeNovoAssembly	oxysterol-binding protein-related protein 2 [Danio rerio]	543	NP_956166	6.03e-73	blastx_Drerio
Contig84046DeNovoAssembly	trichohyalin [Mus musculus]	543	NP_001156570	6.36e-10	blastx_RefSeq
Contig142294DeNovoAssembly	PREDICTED: AHNAK nucleoprotein isoform 1 [Bos taurus]	543	XP_587468	1.73e-15	blastx_RefSeq
Contig112984DeNovoAssembly	ubiquitin-conjugating enzyme E2 E3 [Danio rerio]	542	NP_957215	1.11e-42	blastx_Drerio
Contig3392DeNovoAssembly	MAP/microtubule affinity-regulating kinase 3 [Danio rerio]	541	NP_001070043	2.97e-64	blastx_Drerio
Contig43453DeNovoAssembly	zinc finger, RAN-binding domain containing 1b [Danio rerio]	541	NP_001071236	2.01e-76	blastx_Drerio
Contig124668DeNovoAssembly	PREDICTED: similar to apolipoprotein O-like [Equus caballus]	541	XP_001502297	3.65e-26	blastx_RefSeq
Contig142978DeNovoAssembly	PREDICTED: laminin subunit beta-2-like [Xenopus (Silurana) tropicalis]	541	XP_002933101	5.19e-81	blastx_RefSeq
Contig36787DeNovoAssembly	PREDICTED: similar to zinc finger and BTB domain containing 16 [Taeniopygia guttata]	540	XP_002189481	9.42e-99	blastx_RefSeq
Contig41092DeNovoAssembly	Pinin, putative [Pediculus humanus corporis]	540	XP_002432651	0.000876	blastx_RefSeq
Contig123899DeNovoAssembly	PREDICTED: LOW QUALITY PROTEIN: titin-like [Ailuropoda melanoleuca]	540	XP_002918867	8.58e-76	blastx_RefSeq
Contig142641DeNovoAssembly	ryanodine receptor 3 [Gallus gallus]	540	NP_996757	1.21e-53	blastx_RefSeq
Contig40163DeNovoAssembly	histone-lysine N-methyltransferase PRDM9 [Danio rerio]	539	NP_957196	8.19e-22	blastx_Drerio
Contig42558DeNovoAssembly	preimplantation protein 4-like [Danio rerio]	539	NP_001103993	8.06e-78	blastx_Drerio
Contig40365DeNovoAssembly	protein flightless-1 homolog [Gallus gallus]	539	NP_001025806	1.67e-71	blastx_RefSeq
Contig142887DeNovoAssembly	PREDICTED: NLR family, CARD domain containing 3 [Equus caballus]	539	XP_001499317	4.34e-11	blastx_RefSeq
Contig42604DeNovoAssembly	calcitonin gene-related peptide type 1 receptor precursor [Danio rerio]	538	NP_001004010	1.93e-63	blastx_Drerio
Contig38695DeNovoAssembly	E3 ubiquitin/ISG15 ligase TRIM25 [Bos taurus]	538	NP_001093806	1.68e-07	blastx_RefSeq
Contig50554DeNovoAssembly	leukocyte receptor cluster member 8 homolog [Danio rerio]	537	NP_001082988	2.87e-75	blastx_Drerio
Contig38466DeNovoAssembly	GM11739 [Drosophila sechellia]	537	XP_002044557	1.86e-06	blastx_RefSeq
Contig38248DeNovoAssembly	vascular endothelial growth factor receptor 1 [Danio rerio]	536	NP_001014829	6.43e-11	blastx_Drerio
Contig43940DeNovoAssembly	cell division cycle and apoptosis regulator protein 1 [Xenopus laevis]	536	NP_001090254	0.000133	blastx_RefSeq
Contig43273DeNovoAssembly	dnaJ homolog subfamily B member 5 [Danio rerio]	535	NP_001093510	2.37e-74	blastx_Drerio
Contig39229DeNovoAssembly	PREDICTED: similar to titin [Ornithorhynchus anatinus]	535	XP_001515433	3.99e-70	blastx_RefSeq
Contig43538DeNovoAssembly	PREDICTED: similar to U2-associated SR140 protein [Taeniopygia guttata]	535	XP_002195693	2.36e-46	blastx_RefSeq
Contig39128DeNovoAssembly	armadillo repeat-containing protein 8 [Danio rerio]	534	NP_001073151	5.14e-93	blastx_Drerio
Contig143167DeNovoAssembly	si:dkey-151c10.1 [Danio rerio]	534	NP_001093502	1.45e-47	blastx_Drerio
Contig37820DeNovoAssembly	PREDICTED: hypothetical protein LOC100145676 [Xenopus (Silurana) tropicalis]	534	XP_002939352	9.04e-14	blastx_RefSeq
Contig38982DeNovoAssembly	vestigial like 2b [Danio rerio]	533	NP_001028267	2.84e-27	blastx_Drerio
Contig43504DeNovoAssembly	LIM domain only protein 7 [Danio rerio]	533	NP_001121703	4.4e-12	blastx_Drerio
Contig142092DeNovoAssembly	probable global transcription activator SNF2L2 isoform 1 [Danio rerio]	533	NP_997881	4.34e-60	blastx_Drerio
Contig148096DeNovoAssembly	solute carrier family 25 member 42 [Danio rerio]	533	NP_001038918	2.76e-14	blastx_Drerio
Contig8257DeNovoAssembly	PREDICTED: similar to cysteine-rich with EGF-like domains 1 [Monodelphis domestica]	533	XP_001375496	1.58e-34	blastx_RefSeq
Contig40120DeNovoAssembly	PREDICTED: hypothetical protein LOC100424028 [Macaca mulatta]	533	XP_002804049	6.94e-06	blastx_RefSeq
Contig142500DeNovoAssembly	probable ATP-dependent RNA helicase DDX17 isoform 3 [Mus musculus]	533	NP_690019	2.3e-17	blastx_RefSeq
Contig3485DeNovoAssembly	PREDICTED: obscurin-like [Xenopus (Silurana) tropicalis]	531	XP_002942594	1.15e-37	blastx_RefSeq
Contig36845DeNovoAssembly	PREDICTED: similar to titin isoform N2-B [Canis familiaris]	531	XP_535982	2.39e-51	blastx_RefSeq
Contig39069DeNovoAssembly	polymerase (RNA) I polypeptide D [Bos taurus]	531	NP_001040052	1.92e-08	blastx_RefSeq
Contig45257DeNovoAssembly	exportin-4 [Danio rerio]	530	NP_997839	1.24e-83	blastx_Drerio
Contig39715DeNovoAssembly	PREDICTED: protein MICAL-2-like [Xenopus (Silurana) tropicalis]	530	XP_002941765	9.44e-40	blastx_RefSeq
Contig147477DeNovoAssembly	PREDICTED: golgi autoantigen, golgin subfamily b, macrogolgin 1-like [Bos taurus]	530	XP_002684837	7.03e-19	blastx_RefSeq
Contig123711DeNovoAssembly	serine/threonine-protein kinase SIK1 [Danio rerio]	529	NP_001119855	4.87e-80	blastx_Drerio
Contig38214DeNovoAssembly	PREDICTED: nebulin-like [Xenopus (Silurana) tropicalis]	529	XP_002936709	1.99e-58	blastx_RefSeq
Contig42140DeNovoAssembly	PREDICTED: similar to multiple ankyrin repeats single KH domain protein [Monodelphis domestica]	529	XP_001376913	1.28e-73	blastx_RefSeq
Contig147946DeNovoAssembly	mitogen-activated protein kinase kinase kinase 5 [Danio rerio]	528	NP_001155222	1.16e-49	blastx_Drerio
Contig43326DeNovoAssembly	Acidic leucine-rich nuclear phosphoprotein 32 family member B [Salmo salar]	528	NP_001134633	6.71e-06	blastx_RefSeq
Contig440DeNovoAssembly	PDZ and LIM domain 5 isoform 2 [Danio rerio]	527	NP_956490	9.5e-36	blastx_Drerio
Contig141721DeNovoAssembly	cell division cycle-associated protein 4 [Danio rerio]	527	NP_001008580	1.68e-24	blastx_Drerio
Contig13459DeNovoAssembly	PREDICTED: LOW QUALITY PROTEIN: titin-like [Callithrix jacchus]	527	XP_002806949	1.52e-58	blastx_RefSeq
Contig43093DeNovoAssembly	angiotensin-converting enzyme [Gallus gallus]	527	NP_001161204	1.68e-65	blastx_RefSeq
Contig142017DeNovoAssembly	PREDICTED: similar to ankyrin 3, epithelial isoform e isoform 7 [Canis familiaris]	527	XP_858047	1.44e-08	blastx_RefSeq
Contig113488DeNovoAssembly	calcium-binding mitochondrial carrier protein Aralar1 [Danio rerio]	526	NP_997947	4.21e-76	blastx_Drerio
Contig123933DeNovoAssembly	trafficking protein particle complex subunit 1 [Danio rerio]	526	NP_001002742	4.67e-67	blastx_Drerio
Contig51860DeNovoAssembly	PREDICTED: titin [Rattus norvegicus]	526	XP_001065955	7.41e-66	blastx_RefSeq
Contig142014DeNovoAssembly	myomegalin isoform 7 [Homo sapiens]	526	NP_001182190	8.62e-06	blastx_RefSeq
Contig112857DeNovoAssembly	inosine-5'-monophosphate dehydrogenase 2 [Danio rerio]	525	NP_958872	1.74e-21	blastx_Drerio
Contig44767DeNovoAssembly	sorbin and SH3 domain-containing protein 1 isoform 4 [Homo sapiens]	525	NP_001030127	3.27e-13	blastx_RefSeq
Contig41219DeNovoAssembly	lactation elevated protein 1 homolog B [Danio rerio]	524	NP_001020653	6.12e-11	blastx_Drerio
Contig38093DeNovoAssembly	PREDICTED: probable JmjC domain-containing histone demethylation protein 2C-like [Xenopus (Silurana) tropicalis]	523	XP_002940799	1.48e-34	blastx_RefSeq
Contig37535DeNovoAssembly	synemin [Danio rerio]	522	NP_001038340	1.14e-41	blastx_Drerio
Contig39170DeNovoAssembly	nuclear receptor corepressor 1 [Danio rerio]	522	NP_956570	3.86e-58	blastx_Drerio
Contig112820DeNovoAssembly	predicted protein [Nematostella vectensis]	522	XP_001638733	1.21e-44	blastx_RefSeq
Contig144136DeNovoAssembly	PREDICTED: similar to R3H domain containing 1 isoform 1 [Ornithorhynchus anatinus]	522	XP_001509390	8.6e-67	blastx_RefSeq
Contig36999DeNovoAssembly	IQ motif containing with AAA domain 1 [Saccoglossus kowalevskii]	521	NP_001171756	4.64e-12	blastx_RefSeq
Contig43652DeNovoAssembly	PREDICTED: nebulin-like [Xenopus (Silurana) tropicalis]	521	XP_002936709	5.6e-50	blastx_RefSeq
Contig49614DeNovoAssembly	acetylcholine receptor subunit alpha precursor [Danio rerio]	520	NP_571520	1.45e-89	blastx_Drerio
Contig142325DeNovoAssembly	fibrillin-2 [Danio rerio]	520	NP_001129262	8.3e-69	blastx_Drerio
Contig1990DeNovoAssembly	PREDICTED: retrotransposable element Tf2 155 kDa protein type 1-like [Xenopus (Silurana) tropicalis]	520	XP_002933346	5.45e-37	blastx_RefSeq
Contig38141DeNovoAssembly	collagen type IV alpha1 [Oryzias latipes]	520	NP_001170943	1.09e-69	blastx_RefSeq
Contig38438DeNovoAssembly	hypothetical protein LOC100270684 [Bos taurus]	520	NP_001138507	1.04e-11	blastx_RefSeq
Contig39032DeNovoAssembly	PREDICTED: similar to late domain-interacting protein 1 [Gallus gallus]	520	XP_424462	3.72e-94	blastx_RefSeq
Contig46174DeNovoAssembly	GD21975 [Drosophila simulans]	520	XP_002077255	6.5e-06	blastx_RefSeq
Contig46192DeNovoAssembly	microtubule associated serine/threonine kinase 2 [Xenopus (Silurana) tropicalis]	520	NP_001122121	4.79e-25	blastx_RefSeq
Contig50044DeNovoAssembly	PREDICTED: similar to Titin (Connectin) (Rhabdomyosarcoma antigen MU-RMS-40.14) [Gallus gallus]	520	XP_001234153	5.22e-72	blastx_RefSeq
Contig113779DeNovoAssembly	PREDICTED: phosphodiesterase 4D interacting protein (myomegalin) [Equus caballus]	520	XP_001917602	2.22e-30	blastx_RefSeq
Contig113416DeNovoAssembly	fatty acyl-CoA reductase 1 [Danio rerio]	519	NP_001076558	4.58e-51	blastx_Drerio
Contig41364DeNovoAssembly	PREDICTED: similar to nesprin-3 [Gallus gallus]	519	XP_421348	1.03e-35	blastx_RefSeq
Contig123700DeNovoAssembly	PREDICTED: similar to epidermal growth factor receptor pathway substrate 15 [Canis familiaris]	519	XP_532580	1.13e-58	blastx_RefSeq
Contig142620DeNovoAssembly	PREDICTED: similar to obscurin, cytoskeletal calmodulin and titin-interacting RhoGEF [Gallus gallus]	519	XP_418501	4.31e-42	blastx_RefSeq
Contig40692DeNovoAssembly	PREDICTED: transcription factor EB-like [Pongo abelii]	518	XP_002816917	3.19e-45	blastx_RefSeq
Contig53929DeNovoAssembly	alpha-actinin-3 [Equus caballus]	518	NP_001157341	5.14e-11	blastx_RefSeq
Contig117003DeNovoAssembly	PREDICTED: similar to golgi antigen gcp372 [Gallus gallus]	518	XP_424476	2.71e-36	blastx_RefSeq
Contig141636DeNovoAssembly	hypothetical protein BRAFLDRAFT_86192 [Branchiostoma floridae]	518	XP_002590520	1.65e-09	blastx_RefSeq
Contig40179DeNovoAssembly	spectrin alpha chain, brain [Danio rerio]	517	NP_001091958	1.59e-88	blastx_Drerio
Contig45279DeNovoAssembly	unc-51-like kinase 1a [Danio rerio]	517	NP_001124103	1.36e-15	blastx_Drerio
Contig142004DeNovoAssembly	dynamin-1-like protein [Danio rerio]	517	NP_957216	7.03e-20	blastx_Drerio
Contig40097DeNovoAssembly	probable Xaa-Pro aminopeptidase 3 [Danio rerio]	516	NP_996962	1.55e-19	blastx_Drerio
Contig48984DeNovoAssembly	protein EMSY [Danio rerio]	516	NP_956278	3e-39	blastx_Drerio
Contig41972DeNovoAssembly	PREDICTED: fragile X mental retardation syndrome related protein 2 [Oryctolagus cuniculus]	516	XP_002719033	1.42e-13	blastx_RefSeq
Contig142591DeNovoAssembly	GE20471 [Drosophila yakuba]	516	XP_002093951	0.000458	blastx_RefSeq
Contig38491DeNovoAssembly	PREDICTED: filamin A interacting protein 1 isoform 4 [Pan troglodytes]	515	XP_518591	1.9e-50	blastx_RefSeq
Contig213DeNovoAssembly	PREDICTED: similar to chordin-related protein 2 [Gallus gallus]	514	XP_417245	2.38e-13	blastx_RefSeq
Contig40371DeNovoAssembly	ligase III, DNA, ATP-dependent [Xenopus laevis]	514	NP_001082183	2.22e-19	blastx_RefSeq
Contig113718DeNovoAssembly	cortactin binding protein 2 [Gallus gallus]	514	NP_001092009	5.31e-05	blastx_RefSeq
Contig46129DeNovoAssembly	synaptopodin-2 [Rattus norvegicus]	513	NP_001178892	1.14e-23	blastx_RefSeq
Contig38175DeNovoAssembly	fragile X mental retardation syndrome-related protein 1 [Danio rerio]	512	NP_958458	1.9e-70	blastx_Drerio
Contig46247DeNovoAssembly	G protein-coupled receptor kinase interacting ArfGAP 2 [Danio rerio]	512	NP_001073657	1.46e-70	blastx_Drerio
Contig49314DeNovoAssembly	eukaryotic translation initiation factor 3 subunit A [Danio rerio]	512	NP_956114	4.81e-90	blastx_Drerio
Contig121130DeNovoAssembly	frizzled homolog 3-like [Danio rerio]	512	NP_001074070	1.85e-57	blastx_Drerio
Contig52392DeNovoAssembly	PREDICTED: kinesin family member 3A [Taeniopygia guttata]	512	XP_002188882	9.04e-13	blastx_RefSeq
Contig84087DeNovoAssembly	eukaryotic translation elongation factor 2, like [Danio rerio]	511	NP_956752	1.9e-62	blastx_Drerio
Contig38369DeNovoAssembly	PREDICTED: glutaminase kidney isoform, mitochondrial-like [Pongo abelii]	511	XP_002812725	2.08e-62	blastx_RefSeq
Contig71458DeNovoAssembly	PREDICTED: Transposon TX1 uncharacterized 149 kDa protein-like [Saccoglossus kowalevskii]	511	XP_002740396	6.55e-24	blastx_RefSeq
Contig10289DeNovoAssembly	LYR motif-containing protein 7 [Danio rerio]	510	NP_001092229	2.77e-37	blastx_Drerio
Contig40023DeNovoAssembly	carboxy-terminal domain RNA polymerase II polypeptide A small phosphatase 2 [Danio rerio]	510	NP_955838	3.11e-57	blastx_Drerio
Contig113576DeNovoAssembly	myosin phosphatase-Rho interacting protein [Danio rerio]	510	NP_001104629	5.31e-49	blastx_Drerio
Contig141904DeNovoAssembly	PREDICTED: similar to Titin (Connectin) (Rhabdomyosarcoma antigen MU-RMS-40.14) [Gallus gallus]	510	XP_001234153	1.71e-48	blastx_RefSeq
Contig42071DeNovoAssembly	glycogenin 1 [Danio rerio]	509	NP_998675	3.52e-85	blastx_Drerio
Contig113064DeNovoAssembly	39S ribosomal protein L19, mitochondrial [Danio rerio]	509	NP_001003544	2.9e-63	blastx_Drerio
Contig40969DeNovoAssembly	PREDICTED: similar to kinetoplast-associated protein-like protein [Gallus gallus]	509	XP_419492	1.37e-21	blastx_RefSeq
Contig42518DeNovoAssembly	PREDICTED: similar to FAM13A1_v2 protein [Gallus gallus]	509	XP_420478	2.55e-52	blastx_RefSeq
Contig43017DeNovoAssembly	PREDICTED: inositol hexakisphosphate and diphosphoinositol-pentakisphosphate kinase 1-like [Xenopus (Silurana) tropicalis]	509	XP_002932309	3.9e-85	blastx_RefSeq
Contig113332DeNovoAssembly	PREDICTED: similar to leucine-rich repeats and immunoglobulin-like domains 1 [Gallus gallus]	509	XP_425165	3.91e-77	blastx_RefSeq
Contig761DeNovoAssembly	28S ribosomal protein S31, mitochondrial [Danio rerio]	508	NP_001121800	5.74e-11	blastx_Drerio
Contig144184DeNovoAssembly	collagen alpha-1(XXVII) chain precursor [Danio rerio]	508	NP_001074044	1.72e-23	blastx_Drerio
Contig44289DeNovoAssembly	Abhydrolase domain-containing protein 6 [Salmo salar]	508	NP_001133827	7.2e-92	blastx_RefSeq
Contig56774DeNovoAssembly	PREDICTED: ankyrin repeat and SOCS box-containing 14 [Taeniopygia guttata]	508	XP_002193559	1.79e-58	blastx_RefSeq
Contig142549DeNovoAssembly	PREDICTED: LIM domains containing 1 [Taeniopygia guttata]	508	XP_002197025	2.48e-92	blastx_RefSeq
Contig39820DeNovoAssembly	aconitate hydratase, mitochondrial [Danio rerio]	507	NP_944590	1.53e-80	blastx_Drerio
Contig143165DeNovoAssembly	calpain 1, (mu/I) large subunit a [Danio rerio]	507	NP_956739	2.36e-89	blastx_Drerio
Contig38234DeNovoAssembly	PREDICTED: similar to spinocerebellar ataxia 7 [Gallus gallus]	507	XP_414415	1.09e-47	blastx_RefSeq
Contig41311DeNovoAssembly	PREDICTED: similar to ankyrin 3, epithelial [Ornithorhynchus anatinus]	507	XP_001509639	1.15e-81	blastx_RefSeq
Contig39810DeNovoAssembly	ADP-ribosylation factor-like protein 4D [Danio rerio]	506	NP_955938	2.37e-73	blastx_Drerio
Contig44288DeNovoAssembly	eukaroytic elongation factor 2 kinase [Danio rerio]	506	NP_001002740	6.1e-37	blastx_Drerio
Contig39644DeNovoAssembly	PREDICTED: similar to eukaryotic translation initiation factor 4 gamma, 3 [Gallus gallus]	506	XP_423296	5.55e-68	blastx_RefSeq
Contig113152DeNovoAssembly	PREDICTED: titin [Oryctolagus cuniculus]	506	XP_002712264	6.4e-40	blastx_RefSeq
Contig120305DeNovoAssembly	PREDICTED: RETRotransposon-like family member (retr-1)-like [Saccoglossus kowalevskii]	506	XP_002730632	3.18e-39	blastx_RefSeq
Contig142548DeNovoAssembly	PREDICTED: nebulin-like [Xenopus (Silurana) tropicalis]	506	XP_002936709	1.98e-49	blastx_RefSeq
Contig143458DeNovoAssembly	PREDICTED: myosin XVIIIA isoform 1 [Equus caballus]	506	XP_001504245	1.16e-57	blastx_RefSeq
Contig40745DeNovoAssembly	heterogeneous nuclear ribonucleoprotein U-like protein 1 [Danio rerio]	505	NP_998436	7.34e-43	blastx_Drerio
Contig116380DeNovoAssembly	hypoxanthine phosphoribosyltransferase 1, like [Danio rerio]	505	NP_001002056	8.79e-44	blastx_Drerio
Contig142594DeNovoAssembly	huntingtin [Danio rerio]	505	NP_571093	1.05e-65	blastx_Drerio
Contig51037DeNovoAssembly	prostaglandin E synthase 2 [Danio rerio]	504	NP_956574	2.71e-29	blastx_Drerio
Contig116069DeNovoAssembly	calcium channel, voltage-dependent, L type, alpha 1S subunit, a [Danio rerio]	504	NP_001139622	9.48e-83	blastx_Drerio
Contig141401DeNovoAssembly	nuclear receptor corepressor 1 [Danio rerio]	504	NP_956570	1.8e-49	blastx_Drerio
Contig38483DeNovoAssembly	MGC84691 protein [Xenopus laevis]	504	NP_001086293	2.33e-10	blastx_RefSeq
Contig78634DeNovoAssembly	solute carrier family 25 (mitochondrial carrier: glutamate), member 22 [Xenopus laevis]	504	NP_001083674	7.75e-06	blastx_RefSeq
Contig78793DeNovoAssembly	CD029 protein [Salmo salar]	504	NP_001133359	6.86e-79	blastx_RefSeq
Contig39260DeNovoAssembly	calcium-binding atopy-related autoantigen 1 [Danio rerio]	503	NP_001077302	3.09e-33	blastx_Drerio
Contig40307DeNovoAssembly	tumor protein p53 binding protein, 2-like [Danio rerio]	503	NP_001103240	4.44e-56	blastx_Drerio
Contig40379DeNovoAssembly	PREDICTED: DEP domain containing 5, partial [Bos taurus]	503	XP_001787266	2.9e-61	blastx_RefSeq
Contig142485DeNovoAssembly	PREDICTED: LOW QUALITY PROTEIN: titin-like [Macaca mulatta]	503	XP_002808058	5.88e-38	blastx_RefSeq
Contig2139DeNovoAssembly	cisplatin resistance-associated overexpressed protein isoform 2 [Danio rerio]	502	NP_001038784	5.6e-59	blastx_Drerio
Contig45535DeNovoAssembly	CAD protein [Danio rerio]	502	NP_001009884	1.46e-91	blastx_Drerio
Contig41053DeNovoAssembly	PREDICTED: similar to cyld isoform 2 [Gallus gallus]	502	XP_414091	5.9e-75	blastx_RefSeq
Contig113802DeNovoAssembly	PREDICTED: similar to ORF2-encoded protein [Strongylocentrotus purpuratus]	502	XP_790033	0.000711	blastx_RefSeq
Contig112726DeNovoAssembly	PREDICTED: hypothetical protein [Saccoglossus kowalevskii]	501	XP_002735263	3.77e-05	blastx_RefSeq
Contig40480DeNovoAssembly	myosin-VI [Danio rerio]	500	NP_001004110	2.24e-68	blastx_Drerio

## Sheet: White Muscle
Table S2.
Contig	Gene name	Size, bp	Hit Acc. No.	E-Value	Blastx
Contig28708DeNovoAssembly	PREDICTED: nesprin-2 [Callithrix jacchus]	6011	XP_002754058	2.98e-93	blastx_RefSeq
Contig87762DeNovoAssembly	PREDICTED: similar to T cell antigen receptor alpha chain VJC region [Monodelphis domestica]	5220	XP_001379346	0	blastx_RefSeq
Contig28726DeNovoAssembly	PREDICTED: similar to synaptopodin 2 [Gallus gallus]	4117	XP_426324	5.21e-110	blastx_RefSeq
Contig28674DeNovoAssembly	PREDICTED: similar to myotubularin related protein 4 [Equus caballus]	4100	XP_001500659	0	blastx_RefSeq
Contig111723DeNovoAssembly	PREDICTED: similar to protein phosphatase 1, regulatory (inhibitor) subunit 3A (glycogen and sarcoplasmic reticulum binding subunit, skeletal muscle), [Monodelphis domestica]	3958	XP_001367036	7.37e-29	blastx_RefSeq
Contig87681DeNovoAssembly	zinc finger protein 106 [Danio rerio]	3770	NP_001002732	1.95e-83	blastx_Drerio
Contig28998DeNovoAssembly	laminin subunit alpha-1 [Danio rerio]	3762	NP_001030158	0	blastx_Drerio
Contig29179DeNovoAssembly	ryanodine receptor 1b (skeletal) [Danio rerio]	3716	NP_001096041	0	blastx_Drerio
Contig87673DeNovoAssembly	PREDICTED: tuberous sclerosis 2 isoform 4 [Equus caballus]	3604	XP_001498377	0	blastx_RefSeq
Contig111739DeNovoAssembly	multidrug resistance-associated protein 5 isoform 1 [Homo sapiens]	3367	NP_005679	0	blastx_RefSeq
Contig87830DeNovoAssembly	hypothetical protein LOC537193 [Bos taurus]	3302	NP_001095666	1.35e-20	blastx_RefSeq
Contig111750DeNovoAssembly	PREDICTED: hypothetical protein [Ornithorhynchus anatinus]	3278	XP_001509564	7.81e-45	blastx_RefSeq
Contig28907DeNovoAssembly	PREDICTED: similar to Titin (Connectin) (Rhabdomyosarcoma antigen MU-RMS-40.14) [Gallus gallus]	3257	XP_001234153	0	blastx_RefSeq
Contig111743DeNovoAssembly	striated muscle preferentially expressed protein kinase [Oryctolagus cuniculus]	3233	NP_001164953	0	blastx_RefSeq
Contig29073DeNovoAssembly	PREDICTED: similar to heart alpha-kinase [Gallus gallus]	3222	XP_424461	7.25e-120	blastx_RefSeq
Contig28693DeNovoAssembly	hypothetical protein LOC100170544 [Xenopus (Silurana) tropicalis]	3172	NP_001123793	1.29e-28	blastx_RefSeq
Contig87786DeNovoAssembly	roundabout homolog 2 [Danio rerio]	3125	NP_571708	2.13e-11	blastx_Drerio
Contig87755DeNovoAssembly	PREDICTED: inactive dual specificity phosphatase 27 [Xenopus (Silurana) tropicalis]	3098	XP_002943889	3.6e-76	blastx_RefSeq
Contig87703DeNovoAssembly	PREDICTED: hypothetical protein [Gallus gallus]	3076	XP_422879	9.72e-74	blastx_RefSeq
Contig111749DeNovoAssembly	PREDICTED: kinesin-like protein KIF1C [Xenopus (Silurana) tropicalis]	3052	XP_002942956	0	blastx_RefSeq
Contig87868DeNovoAssembly	PREDICTED: similar to hect domain and RLD 2 [Gallus gallus]	2922	XP_001233308	0	blastx_RefSeq
Contig28716DeNovoAssembly	PREDICTED: striated muscle-specific serine/threonine-protein kinase-like [Xenopus (Silurana) tropicalis]	2916	XP_002934009	1.31e-120	blastx_RefSeq
Contig29088DeNovoAssembly	PREDICTED: similar to supervillin isoform 2 isoform 4 [Canis familiaris]	2854	XP_860137	2.59e-89	blastx_RefSeq
Contig29639DeNovoAssembly	PREDICTED: hypothetical protein [Taeniopygia guttata]	2821	XP_002192088	3.75e-149	blastx_RefSeq
Contig111844DeNovoAssembly	calcium channel, voltage-dependent, L type, alpha 1S subunit, b [Danio rerio]	2802	NP_999891	0	blastx_Drerio
Contig28807DeNovoAssembly	PREDICTED: hypothetical protein [Taeniopygia guttata]	2731	XP_002192902	2.13e-125	blastx_RefSeq
Contig111801DeNovoAssembly	aconitate hydratase, mitochondrial [Danio rerio]	2693	NP_944590	3.04e-168	blastx_Drerio
Contig87707DeNovoAssembly	PREDICTED: similar to connectin/titin [Gallus gallus]	2662	XP_001234179	5.93e-173	blastx_RefSeq
Contig28980DeNovoAssembly	PREDICTED: kelch-like 22 (Drosophila) [Taeniopygia guttata]	2655	XP_002199970	3.97e-169	blastx_RefSeq
Contig29145DeNovoAssembly	adenylosuccinate synthetase isozyme 2 [Danio rerio]	2606	NP_001017804	1.07e-178	blastx_Drerio
Contig28682DeNovoAssembly	PREDICTED: myomegalin-like [Xenopus (Silurana) tropicalis]	2566	XP_002932631	3.01e-81	blastx_RefSeq
Contig28671DeNovoAssembly	unc-51-like kinase 1a [Danio rerio]	2562	NP_001124103	1.17e-153	blastx_Drerio
Contig87791DeNovoAssembly	Calpain-3 [Salmo salar]	2559	NP_001158880	0	blastx_RefSeq
Contig29868DeNovoAssembly	retinitis pigmentosa GTPase regulator protein 1 [Danio rerio]	2549	NP_001165059	8.12e-14	blastx_Drerio
Contig111829DeNovoAssembly	PREDICTED: similar to cyclic AMP-regulated phosphoprotein, 21 kD [Taeniopygia guttata]	2546	XP_002197915	4.29e-88	blastx_RefSeq
Contig29010DeNovoAssembly	cardiomyopathy associated 5 like [Danio rerio]	2518	NP_001073454	0	blastx_Drerio
Contig88377DeNovoAssembly	PREDICTED: similar to supervillin (archvillin) (SVIL) [Gallus gallus]	2515	XP_418577	7.26e-64	blastx_RefSeq
Contig30093DeNovoAssembly	PREDICTED: xin actin-binding repeat containing 2 isoform 2 [Equus caballus]	2498	XP_001497093	0	blastx_RefSeq
Contig111796DeNovoAssembly	ryanodine receptor 1b (skeletal) [Danio rerio]	2453	NP_001096041	0	blastx_Drerio
Contig64907DeNovoAssembly	heat shock protein 70 [Oryzias latipes]	2418	NP_001098384	0	blastx_RefSeq
Contig28804DeNovoAssembly	PREDICTED: uveal autoantigen with coiled-coil domains and ankyrin repeats isoform 1 [Macaca mulatta]	2409	XP_001087966	1.28e-118	blastx_RefSeq
Contig29377DeNovoAssembly	PREDICTED: TBC1 domain family member 1 [Xenopus (Silurana) tropicalis]	2369	XP_002938701	0	blastx_RefSeq
Contig111882DeNovoAssembly	PREDICTED: similar to titin isoform N2-A [Gallus gallus]	2352	XP_001234142	0	blastx_RefSeq
Contig64890DeNovoAssembly	PREDICTED: myomegalin-like [Ailuropoda melanoleuca]	2350	XP_002929934	4.01e-101	blastx_RefSeq
Contig65258DeNovoAssembly	PREDICTED: similar to ubiquitin associated protein 2 [Ornithorhynchus anatinus]	2334	XP_001506527	7.58e-84	blastx_RefSeq
Contig28743DeNovoAssembly	PREDICTED: hypothetical protein [Pan troglodytes]	2331	XP_001149120	2.92e-27	blastx_RefSeq
Contig65255DeNovoAssembly	myosin-XVIIIa isoform b [Homo sapiens]	2305	NP_976063	0	blastx_RefSeq
Contig28992DeNovoAssembly	elongation factor, RNA polymerase II, 2 [Danio rerio]	2300	NP_001077281	1.94e-59	blastx_Drerio
Contig29308DeNovoAssembly	calcium channel, voltage-dependent, L type, alpha 1S subunit, a [Danio rerio]	2299	NP_001139622	0	blastx_Drerio
Contig111877DeNovoAssembly	PREDICTED: putative NADH dehydrogenase 1 alpha subcomplex 11 variant 1 [Taeniopygia guttata]	2270	XP_002188861	4.62e-70	blastx_RefSeq
Contig33810DeNovoAssembly	titin isoform N2-A [Mus musculus]	2264	NP_035782	0	blastx_RefSeq
Contig111834DeNovoAssembly	DnaJ (Hsp40) homolog, subfamily B, member 6b [Danio rerio]	2258	NP_956599	3.15e-46	blastx_Drerio
Contig29004DeNovoAssembly	PREDICTED: hypothetical protein [Gallus gallus]	2174	XP_414345	0	blastx_RefSeq
Contig87768DeNovoAssembly	unc-51-like kinase 1a [Danio rerio]	2168	NP_001124103	1.1e-72	blastx_Drerio
Contig112235DeNovoAssembly	PREDICTED: similar to myopalladin isoform 4 [Canis familiaris]	2168	XP_860221	2.91e-82	blastx_RefSeq
Contig111803DeNovoAssembly	SAM and SH3 domain containing 1 [Danio rerio]	2162	NP_001038284	0	blastx_Drerio
Contig111724DeNovoAssembly	zinc finger protein 106 [Danio rerio]	2142	NP_001002732	2.89e-25	blastx_Drerio
Contig28776DeNovoAssembly	55 kDa erythrocyte membrane protein [Danio rerio]	2133	NP_999857	0	blastx_Drerio
Contig112058DeNovoAssembly	WW domain binding protein 2 [Danio rerio]	2130	NP_956004	1.23e-68	blastx_Drerio
Contig30707DeNovoAssembly	PREDICTED: similar to Titin (Connectin) (Rhabdomyosarcoma antigen MU-RMS-40.14) [Gallus gallus]	2128	XP_001234169	0	blastx_RefSeq
Contig29273DeNovoAssembly	PREDICTED: hypothetical protein [Ornithorhynchus anatinus]	2100	XP_001510597	9.15e-25	blastx_RefSeq
Contig29581DeNovoAssembly	GF16318 [Drosophila ananassae]	2100	XP_001955271	0.000137	blastx_RefSeq
Contig87745DeNovoAssembly	PREDICTED: similar to hect domain and RLD 4 isoform b isoform 1 [Canis familiaris]	2097	XP_536367	0	blastx_RefSeq
Contig111779DeNovoAssembly	solute carrier family 13 member 4 [Danio rerio]	2094	NP_001083020	0	blastx_Drerio
Contig30126DeNovoAssembly	PREDICTED: nuclear factor erythroid 2-related factor 1-like [Ailuropoda melanoleuca]	2092	XP_002916862	8.22e-34	blastx_RefSeq
Contig65809DeNovoAssembly	striated muscle preferentially expressed protein kinase [Danio rerio]	2086	NP_001007110	1.1e-146	blastx_Drerio
Contig29192DeNovoAssembly	PREDICTED: similar to Forkhead box protein K2 (Interleukin enhancer-binding factor 1) (Cellular transcription factor ILF-1) [Monodelphis domestica]	2079	XP_001374306	2.13e-74	blastx_RefSeq
Contig29293DeNovoAssembly	engulfment and cell motility protein 1 [Danio rerio]	2074	NP_998256	0	blastx_Drerio
Contig87727DeNovoAssembly	PREDICTED: myomegalin-like [Xenopus (Silurana) tropicalis]	2073	XP_002932631	1.25e-50	blastx_RefSeq
Contig87740DeNovoAssembly	PREDICTED: leucine-rich repeat-containing protein 14-like [Xenopus (Silurana) tropicalis]	2071	XP_002941272	1.3e-47	blastx_RefSeq
Contig87853DeNovoAssembly	methionine synthase [Danio rerio]	2070	NP_932338	0	blastx_Drerio
Contig28953DeNovoAssembly	PREDICTED: LOW QUALITY PROTEIN: nesprin-2-like, partial [Pongo abelii]	2068	XP_002824883	0	blastx_RefSeq
Contig65000DeNovoAssembly	solute carrier family 38, member 3 [Danio rerio]	2054	NP_001002648	1.24e-25	blastx_Drerio
Contig87720DeNovoAssembly	PREDICTED: striated muscle-specific serine/threonine-protein kinase-like [Xenopus (Silurana) tropicalis]	2053	XP_002934009	1.06e-126	blastx_RefSeq
Contig29223DeNovoAssembly	PREDICTED: hypothetical protein [Taeniopygia guttata]	2037	XP_002192902	0	blastx_RefSeq
Contig112002DeNovoAssembly	TiTiN family member (ttn-1) [Caenorhabditis elegans]	2033	NP_001024204	3.49e-05	blastx_RefSeq
Contig111934DeNovoAssembly	PREDICTED: kinesin-like protein KIF1C-like [Pongo abelii]	2001	XP_002811560	1.39e-06	blastx_RefSeq
Contig29687DeNovoAssembly	ubiquitin carboxyl-terminal hydrolase 25 [Mus musculus]	1950	NP_038946	4.93e-134	blastx_RefSeq
Contig88277DeNovoAssembly	PREDICTED: EF-hand domain-containing family member A2-like [Pongo abelii]	1944	XP_002818880	1.69e-134	blastx_RefSeq
Contig29655DeNovoAssembly	PREDICTED: obscurin-like [Xenopus (Silurana) tropicalis]	1925	XP_002942594	1.16e-127	blastx_RefSeq
Contig29051DeNovoAssembly	conserved hypothetical protein [Culex quinquefasciatus]	1923	XP_001846300	5.37e-08	blastx_RefSeq
Contig87759DeNovoAssembly	PREDICTED: filamin-C isoform 5 [Xenopus (Silurana) tropicalis]	1880	XP_002931888	0	blastx_RefSeq
Contig29245DeNovoAssembly	xin actin-binding repeat-containing protein 2 isoform 1 [Homo sapiens]	1873	NP_689594	3.13e-29	blastx_RefSeq
Contig87776DeNovoAssembly	calcium channel, voltage-dependent, L type, alpha 1S subunit, a [Danio rerio]	1865	NP_001139622	0	blastx_Drerio
Contig87826DeNovoAssembly	acetylcholine receptor subunit alpha precursor [Danio rerio]	1860	NP_571520	0	blastx_Drerio
Contig29200DeNovoAssembly	PREDICTED: similar to hect domain and RLD 2 [Monodelphis domestica]	1848	XP_001366466	0	blastx_RefSeq
Contig30039DeNovoAssembly	BAG family molecular chaperone regulator 3 [Danio rerio]	1843	NP_001003533	5.4e-25	blastx_Drerio
Contig64926DeNovoAssembly	PREDICTED: hypothetical protein, partial [Strongylocentrotus purpuratus]	1823	XP_001203871	1.32e-16	blastx_RefSeq
Contig87674DeNovoAssembly	large neutral amino acids transporter small subunit 4 [Danio rerio]	1811	NP_001008585	0	blastx_Drerio
Contig29183DeNovoAssembly	sickle tail protein isoform c [Mus musculus]	1803	NP_001074475	6.82e-66	blastx_RefSeq
Contig64915DeNovoAssembly	PREDICTED: ankyrin repeat and SOCS box protein 2-like [Xenopus (Silurana) tropicalis]	1800	XP_002933276	2.6e-166	blastx_RefSeq
Contig87799DeNovoAssembly	non-specific lipid-transfer protein [Danio rerio]	1796	NP_957159	0	blastx_Drerio
Contig111784DeNovoAssembly	methylcrotonoyl-CoA carboxylase beta chain, mitochondrial [Danio rerio]	1784	NP_998092	0	blastx_Drerio
Contig88218DeNovoAssembly	PREDICTED: similar to synaptopodin 2 [Gallus gallus]	1760	XP_426324	2.54e-25	blastx_RefSeq
Contig112067DeNovoAssembly	PREDICTED: similar to hemopoeitic lineage switch gene 5 [Monodelphis domestica]	1759	XP_001380064	6.02e-43	blastx_RefSeq
Contig28727DeNovoAssembly	mitochondrial uncoupling protein 2 [Danio rerio]	1737	NP_571251	5.97e-135	blastx_Drerio
Contig64896DeNovoAssembly	kelch repeat and BTB domain-containing protein 12 [Danio rerio]	1734	NP_001029089	0	blastx_Drerio
Contig112356DeNovoAssembly	PREDICTED: LOW QUALITY PROTEIN: xin actin-binding repeat-containing protein 2-like [Pongo abelii]	1733	XP_002812599	1.57e-11	blastx_RefSeq
Contig29169DeNovoAssembly	GJ23908 [Drosophila virilis]	1720	XP_002052028	0.000141	blastx_RefSeq
Contig29089DeNovoAssembly	collagen, type XI, alpha 1 [Danio rerio]	1718	NP_001077313	2.05e-95	blastx_Drerio
Contig88691DeNovoAssembly	PREDICTED: similar to multiple ankyrin repeats single KH domain protein [Monodelphis domestica]	1716	XP_001376913	0	blastx_RefSeq
Contig29506DeNovoAssembly	PREDICTED: alpha-kinase 3 [Taeniopygia guttata]	1691	XP_002193743	7.79e-133	blastx_RefSeq
Contig29650DeNovoAssembly	collagen type IX alpha I [Danio rerio]	1653	NP_998429	8.32e-54	blastx_Drerio
Contig111742DeNovoAssembly	scavenger receptor class B, member 2 [Danio rerio]	1631	NP_775366	9.74e-140	blastx_Drerio
Contig28732DeNovoAssembly	PREDICTED: similar to supervillin (archvillin) (SVIL) [Gallus gallus]	1626	XP_418577	9.11e-06	blastx_RefSeq
Contig30350DeNovoAssembly	phosphodiesterase 4D interacting protein [Xenopus (Silurana) tropicalis]	1618	NP_001072886	1.38e-46	blastx_RefSeq
Contig87733DeNovoAssembly	PREDICTED: similar to stromal interaction molecule 2 [Gallus gallus]	1607	XP_420749	8.91e-147	blastx_RefSeq
Contig87808DeNovoAssembly	PREDICTED: hypothetical protein LOC100495464 [Xenopus (Silurana) tropicalis]	1601	XP_002934650	8.08e-07	blastx_RefSeq
Contig28969DeNovoAssembly	PREDICTED: hypothetical protein, partial [Ornithorhynchus anatinus]	1599	XP_001515195	4.56e-18	blastx_RefSeq
Contig88333DeNovoAssembly	PREDICTED: high affinity choline transporter 1-like [Xenopus (Silurana) tropicalis]	1588	XP_002940185	4.38e-122	blastx_RefSeq
Contig111727DeNovoAssembly	PREDICTED: ranBP-type and C3HC4-type zinc finger-containing protein 1-like [Xenopus (Silurana) tropicalis]	1585	XP_002941278	3.19e-48	blastx_RefSeq
Contig111912DeNovoAssembly	kelch-like protein 21 [Danio rerio]	1582	NP_996964	3.39e-73	blastx_Drerio
Contig29774DeNovoAssembly	PREDICTED: similar to Stretchin-Mlck CG18255-PA, isoform A [Apis mellifera]	1581	XP_392462	3.77e-41	blastx_RefSeq
Contig29309DeNovoAssembly	PREDICTED: similar to ORF2-encoded protein, partial [Hydra magnipapillata]	1580	XP_002155414	1.07e-19	blastx_RefSeq
Contig88413DeNovoAssembly	ubiquitin carboxyl-terminal hydrolase 25 [Danio rerio]	1575	NP_001001886	0	blastx_Drerio
Contig29918DeNovoAssembly	PREDICTED: ankyrin repeat and SOCS box protein 2 [Callithrix jacchus]	1564	XP_002754285	1.01e-155	blastx_RefSeq
Contig87689DeNovoAssembly	protein phosphatase 1 regulatory subunit 3D [Mus musculus]	1561	NP_001078970	9.73e-50	blastx_RefSeq
Contig30297DeNovoAssembly	PREDICTED: similar to TRIM39 protein [Monodelphis domestica]	1551	XP_001368421	6.03e-60	blastx_RefSeq
Contig111930DeNovoAssembly	hypothetical protein LOC74183 [Mus musculus]	1548	NP_766005	9.74e-10	blastx_RefSeq
Contig88341DeNovoAssembly	kelch-like protein 31 [Danio rerio]	1535	NP_001003727	0	blastx_Drerio
Contig29391DeNovoAssembly	PREDICTED: protein phosphatase PTC7 homolog, partial [Ailuropoda melanoleuca]	1524	XP_002913160	2.18e-38	blastx_RefSeq
Contig87662DeNovoAssembly	muscle-related coiled-coil protein [Xenopus laevis]	1519	NP_001091363	6.26e-62	blastx_RefSeq
Contig29053DeNovoAssembly	ankyrin repeat and SOCS box-containing 10 [Danio rerio]	1511	NP_001070616	2.08e-80	blastx_Drerio
Contig28952DeNovoAssembly	eyes absent homolog 1 [Danio rerio]	1498	NP_571268	0	blastx_Drerio
Contig29699DeNovoAssembly	PREDICTED: similar to KIAA1250 protein [Taeniopygia guttata]	1492	XP_002197621	0	blastx_RefSeq
Contig111957DeNovoAssembly	MAP7 domain containing 1 [Danio rerio]	1471	NP_001107107	6.53e-55	blastx_Drerio
Contig28794DeNovoAssembly	PREDICTED: Wolfram syndrome 1 (wolframin) [Taeniopygia guttata]	1471	XP_002194102	3.83e-133	blastx_RefSeq
Contig111900DeNovoAssembly	GTP-binding protein ARD-1 [Danio rerio]	1451	NP_001070112	0	blastx_Drerio
Contig29207DeNovoAssembly	PREDICTED: zinc finger CCCH-type containing 13 [Taeniopygia guttata]	1449	XP_002198580	6.64e-05	blastx_RefSeq
Contig29799DeNovoAssembly	ryanodine receptor 1b (skeletal) [Danio rerio]	1448	NP_001096041	7.69e-109	blastx_Drerio
Contig29572DeNovoAssembly	PREDICTED: similar to cardiomyopathy associated 5 [Monodelphis domestica]	1446	XP_001381564	7.51e-33	blastx_RefSeq
Contig28986DeNovoAssembly	PREDICTED: similar to leucine rich repeat (in FLII) interacting protein 1 [Taeniopygia guttata]	1444	XP_002191446	2.58e-134	blastx_RefSeq
Contig29855DeNovoAssembly	PREDICTED: similar to KIAA1250 protein [Taeniopygia guttata]	1444	XP_002197621	0	blastx_RefSeq
Contig28792DeNovoAssembly	voltage-dependent calcium channel subunit alpha-2/delta-1 [Danio rerio]	1442	NP_001038425	2.76e-167	blastx_Drerio
Contig28935DeNovoAssembly	PREDICTED: KN motif and ankyrin repeat domains 4 [Equus caballus]	1442	XP_001500125	2.46e-68	blastx_RefSeq
Contig29018DeNovoAssembly	period homolog 1b [Danio rerio]	1434	NP_997604	4.83e-55	blastx_Drerio
Contig29780DeNovoAssembly	dual-specificity tyrosine-(Y)-phosphorylation regulated kinase 1A, gene 2 [Xenopus (Silurana) tropicalis]	1429	NP_001120373	1.16e-78	blastx_RefSeq
Contig112072DeNovoAssembly	PREDICTED: LOW QUALITY PROTEIN: titin-like [Callithrix jacchus]	1428	XP_002806949	8.36e-178	blastx_RefSeq
Contig29146DeNovoAssembly	hypothetical protein LOC100137104 [Danio rerio]	1413	NP_001108173	2.83e-69	blastx_RefSeq
Contig111772DeNovoAssembly	DEP domain-containing mTOR-interacting protein [Danio rerio]	1412	NP_001070788	2.37e-147	blastx_Drerio
Contig61572DeNovoAssembly	RILP-like protein 1 [Danio rerio]	1399	NP_001073132	4.06e-91	blastx_Drerio
Contig87783DeNovoAssembly	PREDICTED: similar to kelch repeat and BTB (POZ) domain containing 5 [Taeniopygia guttata]	1396	XP_002195447	8.78e-132	blastx_RefSeq
Contig28978DeNovoAssembly	predicted protein [Nematostella vectensis]	1393	XP_001631026	1.31e-10	blastx_RefSeq
Contig29782DeNovoAssembly	chromobox homolog 4 [Danio rerio]	1392	NP_991312	8.46e-73	blastx_Drerio
Contig28775DeNovoAssembly	CCR4-NOT transcription complex subunit 6-like [Danio rerio]	1391	NP_001018474	0	blastx_Drerio
Contig30041DeNovoAssembly	PREDICTED: myomegalin-like [Xenopus (Silurana) tropicalis]	1388	XP_002932631	1.36e-84	blastx_RefSeq
Contig89749DeNovoAssembly	Apolipoprotein-L3 [Salmo salar]	1373	NP_001133647	3.7e-159	blastx_RefSeq
Contig1003DeNovoAssembly	sodium- and chloride-dependent creatine transporter 1 isoform 3 [Mus musculus]	1370	NP_001136282	1.15e-160	blastx_RefSeq
Contig29043DeNovoAssembly	PREDICTED: similar to ubiquitin specific protease [Monodelphis domestica]	1363	XP_001381253	4.55e-93	blastx_RefSeq
Contig111745DeNovoAssembly	elongation factor Tu, mitochondrial [Danio rerio]	1361	NP_001013523	0	blastx_Drerio
Contig28853DeNovoAssembly	PREDICTED: similar to ankyrin 3, epithelial isoform e isoform 6 [Canis familiaris]	1360	XP_858005	0	blastx_RefSeq
Contig28891DeNovoAssembly	pyruvate dehydrogenase complex, component X [Danio rerio]	1353	NP_956854	6.94e-72	blastx_Drerio
Contig29110DeNovoAssembly	PREDICTED: Tandem Array expression Modifier family member (tam-1)-like [Bos taurus]	1352	XP_001251111	0	blastx_RefSeq
Contig29902DeNovoAssembly	PREDICTED: obscurin, cytoskeletal calmodulin and titin-interacting RhoGEF [Taeniopygia guttata]	1351	XP_002192966	8.96e-134	blastx_RefSeq
Contig28795DeNovoAssembly	nuclear receptor corepressor 1 [Danio rerio]	1349	NP_956570	4.54e-132	blastx_Drerio
Contig88188DeNovoAssembly	PREDICTED: sarcoplasmic reticulum glycoprotein-like [Bos taurus]	1348	XP_591672	1.23e-167	blastx_RefSeq
Contig29559DeNovoAssembly	PREDICTED: similar to coiled-coil domain containing 69 [Monodelphis domestica]	1345	XP_001379191	5.95e-29	blastx_RefSeq
Contig29615DeNovoAssembly	PREDICTED: similar to High-affinity cationic amino acid transporter-1 (CAT-1) (CAT1) (System Y+ basic amino acid transporter) (Ecotropic retroviral leukemia receptor homolog) (ERR) (Ecotropic retrovirus receptor homolog) isoform 7 [Canis familiaris]	1338	XP_859239	1.41e-30	blastx_RefSeq
Contig28778DeNovoAssembly	PREDICTED: similar to homer-2b [Gallus gallus]	1335	XP_413836	1.19e-154	blastx_RefSeq
Contig29196DeNovoAssembly	PREDICTED: f-box only protein 40-like [Ailuropoda melanoleuca]	1334	XP_002928856	1.82e-62	blastx_RefSeq
Contig29288DeNovoAssembly	PREDICTED: nebulin-like [Xenopus (Silurana) tropicalis]	1327	XP_002936709	5.32e-139	blastx_RefSeq
Contig29368DeNovoAssembly	ring finger protein 122-like [Danio rerio]	1310	NP_001108199	4.08e-21	blastx_Drerio
Contig88369DeNovoAssembly	PREDICTED: hypothetical protein [Pan troglodytes]	1303	XP_001149120	4.25e-16	blastx_RefSeq
Contig30247DeNovoAssembly	junctophilin 1b [Danio rerio]	1295	NP_001037813	4.27e-156	blastx_Drerio
Contig87821DeNovoAssembly	kelch-like protein 33 [Homo sapiens]	1295	NP_001103467	1.55e-10	blastx_RefSeq
Contig29665DeNovoAssembly	serine/threonine-protein phosphatase 5 [Danio rerio]	1291	NP_001014372	0	blastx_Drerio
Contig29658DeNovoAssembly	homeodomain interacting protein kinase 3-like [Danio rerio]	1282	NP_001073628	5.34e-151	blastx_Drerio
Contig29008DeNovoAssembly	PREDICTED: GTPase IMAP family member 4-like [Ailuropoda melanoleuca]	1282	XP_002931362	2.96e-38	blastx_RefSeq
Contig29221DeNovoAssembly	PREDICTED: striated muscle-specific serine/threonine-protein kinase-like [Xenopus (Silurana) tropicalis]	1281	XP_002934009	9.66e-98	blastx_RefSeq
Contig87973DeNovoAssembly	ankyrin repeat domain-containing protein 1 [Gallus gallus]	1280	NP_989736	1.36e-75	blastx_RefSeq
Contig112225DeNovoAssembly	PREDICTED: hypothetical protein [Monodelphis domestica]	1279	XP_001372236	5.6e-13	blastx_RefSeq
Contig29616DeNovoAssembly	leukemia inhibitory factor receptor alpha [Danio rerio]	1278	NP_001014328	2.68e-94	blastx_Drerio
Contig87947DeNovoAssembly	myocyte enhancer factor 2ca [Danio rerio]	1264	NP_571387	1.59e-115	blastx_Drerio
Contig29915DeNovoAssembly	supervillin [Danio rerio]	1263	NP_001030338	1.85e-55	blastx_Drerio
Contig29176DeNovoAssembly	PREDICTED: hypothetical protein [Taeniopygia guttata]	1254	XP_002196752	1.02e-27	blastx_RefSeq
Contig29213DeNovoAssembly	DNA polymerase lambda [Danio rerio]	1250	NP_998408	1.45e-145	blastx_Drerio
Contig30450DeNovoAssembly	spectrin alpha chain, brain [Danio rerio]	1245	NP_001091958	0	blastx_Drerio
Contig64943DeNovoAssembly	polyadenylate-binding protein 4 [Danio rerio]	1241	NP_958453	5.27e-180	blastx_Drerio
Contig29521DeNovoAssembly	PREDICTED: similar to Titin (Connectin) (Rhabdomyosarcoma antigen MU-RMS-40.14) [Ornithorhynchus anatinus]	1238	XP_001515423	6.06e-158	blastx_RefSeq
Contig29533DeNovoAssembly	peroxisomal bifunctional enzyme [Danio rerio]	1237	NP_996951	6.45e-162	blastx_Drerio
Contig65009DeNovoAssembly	GG17887 [Drosophila erecta]	1234	XP_001978079	9.71e-07	blastx_RefSeq
Contig29656DeNovoAssembly	PREDICTED: hypothetical protein [Gallus gallus]	1232	XP_001232407	3.27e-79	blastx_RefSeq
Contig111819DeNovoAssembly	PREDICTED: similar to KIAA0537 protein [Gallus gallus]	1232	XP_416310	5.66e-140	blastx_RefSeq
Contig29013DeNovoAssembly	5'-nucleotidase, cytosolic IA [Danio rerio]	1231	NP_001122185	3.27e-166	blastx_Drerio
Contig29427DeNovoAssembly	CAD protein [Danio rerio]	1231	NP_001009884	0	blastx_Drerio
Contig87784DeNovoAssembly	sine oculis-binding protein homolog [Danio rerio]	1229	NP_001092088	0.000188	blastx_Drerio
Contig28877DeNovoAssembly	PREDICTED: similar to hect (homologous to the E6-AP (UBE3A) carboxyl terminus) domain and RCC1 (CHC1)-like domain (RLD) 1 [Ornithorhynchus anatinus]	1228	XP_001514757	7.58e-145	blastx_RefSeq
Contig28941DeNovoAssembly	PREDICTED: similar to Titin (Connectin) (Rhabdomyosarcoma antigen MU-RMS-40.14) [Monodelphis domestica]	1226	XP_001377440	1.38e-162	blastx_RefSeq
Contig88069DeNovoAssembly	PREDICTED: alpha-kinase 3 [Taeniopygia guttata]	1226	XP_002193743	8.96e-29	blastx_RefSeq
Contig111729DeNovoAssembly	transforming acidic coiled coil 2 [Takifugu rubripes]	1222	NP_001011715	4.76e-115	blastx_RefSeq
Contig29101DeNovoAssembly	PREDICTED: hypothetical protein [Gallus gallus]	1221	XP_001234418	2.06e-09	blastx_RefSeq
Contig29133DeNovoAssembly	PREDICTED: LOW QUALITY PROTEIN: nesprin-2-like [Ailuropoda melanoleuca]	1221	XP_002914207	2.11e-38	blastx_RefSeq
Contig30400DeNovoAssembly	PREDICTED: serine/threonine-protein kinase SBK1-like [Xenopus (Silurana) tropicalis]	1221	XP_002935965	4.27e-31	blastx_RefSeq
Contig28892DeNovoAssembly	eyes absent homolog 1 [Danio rerio]	1219	NP_571268	2.05e-136	blastx_Drerio
Contig111865DeNovoAssembly	ryanodine receptor 1b (skeletal) [Danio rerio]	1213	NP_001096041	9.67e-171	blastx_Drerio
Contig30796DeNovoAssembly	GA28568 [Drosophila pseudoobscura pseudoobscura]	1212	XP_002135479	5.55e-07	blastx_RefSeq
Contig87958DeNovoAssembly	calcium-binding atopy-related autoantigen 1 [Danio rerio]	1211	NP_001077302	5.1e-180	blastx_Drerio
Contig29052DeNovoAssembly	PREDICTED: similar to alpha 1 type XXI collagen precursor [Canis familiaris]	1210	XP_532180	6.87e-66	blastx_RefSeq
Contig111804DeNovoAssembly	4-aminobutyrate aminotransferase, mitochondrial [Danio rerio]	1209	NP_958906	9.7e-147	blastx_Drerio
Contig29420DeNovoAssembly	chromodomain helicase DNA binding protein [Culex quinquefasciatus]	1208	XP_001845146	7.72e-09	blastx_RefSeq
Contig87884DeNovoAssembly	sister chromatid cohesion protein PDS5 homolog A [Danio rerio]	1198	NP_957286	0	blastx_Drerio
Contig29139DeNovoAssembly	PREDICTED: similar to ABC transporter MOAT-C [Gallus gallus]	1198	XP_422754	1.72e-101	blastx_RefSeq
Contig88601DeNovoAssembly	PREDICTED: similar to myocytic induction/differentiation originator [Gallus gallus]	1196	XP_001232107	9.9e-41	blastx_RefSeq
Contig29516DeNovoAssembly	ankyrin 3, epithelial isoform 1 [Rattus norvegicus]	1195	NP_113993	1.7e-08	blastx_RefSeq
Contig29796DeNovoAssembly	PREDICTED: nesprin-2 [Xenopus (Silurana) tropicalis]	1194	XP_002933763	2.5e-52	blastx_RefSeq
Contig30141DeNovoAssembly	PREDICTED: hypothetical protein LOC100428470 [Macaca mulatta]	1189	XP_002798965	1.15e-65	blastx_RefSeq
Contig29174DeNovoAssembly	bromodomain-containing protein 9 [Danio rerio]	1186	NP_956569	3.56e-61	blastx_Drerio
Contig29744DeNovoAssembly	thimet oligopeptidase 1 [Danio rerio]	1186	NP_001005930	3.25e-139	blastx_Drerio
Contig32952DeNovoAssembly	PREDICTED: dysferlin isoform 14 [Oryctolagus cuniculus]	1183	XP_002709833	3.23e-153	blastx_RefSeq
Contig64963DeNovoAssembly	telethonin [Bos taurus]	1182	NP_001014915	4.11e-15	blastx_RefSeq
Contig88134DeNovoAssembly	telethonin [Bos taurus]	1179	NP_001014915	5e-21	blastx_RefSeq
Contig28864DeNovoAssembly	PREDICTED: similar to WD repeat domain 59, partial [Ornithorhynchus anatinus]	1177	XP_001512608	4.94e-162	blastx_RefSeq
Contig88334DeNovoAssembly	signal transducer and activator of transcription 5.1 [Danio rerio]	1168	NP_919368	0	blastx_Drerio
Contig111952DeNovoAssembly	CWF19-like protein 2 [Danio rerio]	1166	NP_001028924	9.45e-59	blastx_Drerio
Contig29272DeNovoAssembly	unc-45 (C. elegans) related [Danio rerio]	1165	NP_705959	0	blastx_Drerio
Contig30398DeNovoAssembly	junctophilin 1b [Danio rerio]	1160	NP_001037813	3.47e-37	blastx_Drerio
Contig111902DeNovoAssembly	PREDICTED: similar to KIAA1695 protein [Gallus gallus]	1160	XP_419037	1.19e-51	blastx_RefSeq
Contig29742DeNovoAssembly	nuclear receptor corepressor 1 [Danio rerio]	1155	NP_956570	1.23e-135	blastx_Drerio
Contig29116DeNovoAssembly	calcium channel, voltage-dependent, L type, alpha 1S subunit, a [Danio rerio]	1152	NP_001139622	2.76e-111	blastx_Drerio
Contig29387DeNovoAssembly	splicing factor, arginine/serine-rich 12 [Danio rerio]	1149	NP_001003613	2.3e-41	blastx_Drerio
Contig87867DeNovoAssembly	OTU domain-containing protein 6B [Danio rerio]	1145	NP_956519	1.31e-105	blastx_Drerio
Contig68518DeNovoAssembly	PREDICTED: anoctamin-8-like [Xenopus (Silurana) tropicalis]	1144	XP_002936381	0	blastx_RefSeq
Contig111910DeNovoAssembly	PREDICTED: similar to laminin, alpha 2 (merosin, congenital muscular dystrophy) [Monodelphis domestica]	1144	XP_001380290	4.53e-88	blastx_RefSeq
Contig64966DeNovoAssembly	junctophilin 1b [Danio rerio]	1142	NP_001037813	3.38e-170	blastx_Drerio
Contig65088DeNovoAssembly	PREDICTED: zinc finger MYND domain-containing protein 17-like [Xenopus (Silurana) tropicalis]	1142	XP_002940645	5.41e-49	blastx_RefSeq
Contig112317DeNovoAssembly	hypothetical protein BRAFLDRAFT_118631 [Branchiostoma floridae]	1138	XP_002607198	1.45e-62	blastx_RefSeq
Contig30251DeNovoAssembly	PREDICTED: myomegalin-like [Xenopus (Silurana) tropicalis]	1136	XP_002932631	1.73e-31	blastx_RefSeq
Contig29677DeNovoAssembly	tripartite motif-containing 55 [Danio rerio]	1135	NP_001002358	8.1e-07	blastx_Drerio
Contig29049DeNovoAssembly	PREDICTED: kelch-like 20 (Drosophila) [Taeniopygia guttata]	1135	XP_002196033	1.04e-68	blastx_RefSeq
Contig87725DeNovoAssembly	nucleosome assembly protein 1-like 4a [Danio rerio]	1134	NP_001082816	3.42e-106	blastx_Drerio
Contig30675DeNovoAssembly	hypothetical protein LOC496726 [Xenopus (Silurana) tropicalis]	1133	NP_001011274	1.68e-10	blastx_RefSeq
Contig30056DeNovoAssembly	hyaluronan and proteoglycan link protein 3 [Danio rerio]	1131	NP_998266	1.08e-27	blastx_Drerio
Contig87925DeNovoAssembly	si:dkeyp-110c7.1 [Danio rerio]	1131	NP_001122267	1.1e-104	blastx_Drerio
Contig112427DeNovoAssembly	amylo-1, 6-glucosidase, 4-alpha-glucanotransferase [Danio rerio]	1128	NP_001166124	1.22e-172	blastx_Drerio
Contig29736DeNovoAssembly	ethanolamine-phosphate cytidylyltransferase [Danio rerio]	1127	NP_001006037	1.1e-173	blastx_Drerio
Contig31176DeNovoAssembly	PREDICTED: c-Jun-amino-terminal kinase-interacting protein 4-like [Xenopus (Silurana) tropicalis]	1127	XP_002940009	3.96e-20	blastx_RefSeq
Contig87877DeNovoAssembly	PREDICTED: zinc finger, CCHC domain containing 6 [Gallus gallus]	1127	XP_001233427	5.12e-52	blastx_RefSeq
Contig29100DeNovoAssembly	protein phosphatase 1L [Danio rerio]	1119	NP_001071068	0	blastx_Drerio
Contig31273DeNovoAssembly	coiled-coil domain-containing protein 55 [Danio rerio]	1118	NP_001070898	5.62e-61	blastx_Drerio
Contig64908DeNovoAssembly	PREDICTED: similar to connectin/titin [Gallus gallus]	1116	XP_001234179	4.13e-46	blastx_RefSeq
Contig65165DeNovoAssembly	amylo-1, 6-glucosidase, 4-alpha-glucanotransferase [Danio rerio]	1113	NP_001166124	4.01e-176	blastx_Drerio
Contig30001DeNovoAssembly	PREDICTED: similar to ARNO3 [Ornithorhynchus anatinus]	1113	XP_001507855	4.68e-66	blastx_RefSeq
Contig30532DeNovoAssembly	PREDICTED: similar to cordon-bleu homolog (mouse) [Gallus gallus]	1113	XP_419034	2.18e-55	blastx_RefSeq
Contig29428DeNovoAssembly	cation-independent mannose-6-phosphate receptor [Danio rerio]	1107	NP_001034716	3.81e-86	blastx_Drerio
Contig28925DeNovoAssembly	dual specificity protein phosphatase 1 [Danio rerio]	1104	NP_998232	3.27e-138	blastx_Drerio
Contig28756DeNovoAssembly	potassium voltage-gated channel subfamily A member 6 [Danio rerio]	1103	NP_001124098	5.48e-85	blastx_Drerio
Contig30671DeNovoAssembly	nuclear receptor corepressor 1 [Danio rerio]	1101	NP_956570	1.82e-88	blastx_Drerio
Contig87836DeNovoAssembly	dnaJ homolog subfamily B member 4 [Danio rerio]	1101	NP_001003455	7.99e-153	blastx_Drerio
Contig111788DeNovoAssembly	retinitis pigmentosa GTPase regulator protein 1 [Danio rerio]	1101	NP_001165059	7.3e-05	blastx_Drerio
Contig112269DeNovoAssembly	ubiquitin-protein ligase E3A [Danio rerio]	1101	NP_001007319	2.68e-23	blastx_Drerio
Contig87882DeNovoAssembly	coiled-coil domain-containing protein 109A [Danio rerio]	1097	NP_001070793	1.16e-127	blastx_Drerio
Contig29137DeNovoAssembly	si:dkey-151c10.1 [Danio rerio]	1096	NP_001093502	2.5e-122	blastx_Drerio
Contig28905DeNovoAssembly	PREDICTED: PTPRF interacting protein binding protein 1 isoform 1 [Taeniopygia guttata]	1095	XP_002193999	1.31e-105	blastx_RefSeq
Contig29690DeNovoAssembly	PREDICTED: hypothetical protein [Taeniopygia guttata]	1093	XP_002196831	8.69e-41	blastx_RefSeq
Contig89284DeNovoAssembly	PREDICTED: glutaminase kidney isoform, mitochondrial-like [Pongo abelii]	1092	XP_002812725	2.68e-66	blastx_RefSeq
Contig29261DeNovoAssembly	PREDICTED: LOW QUALITY PROTEIN: tensin-1-like [Macaca mulatta]	1090	XP_002808070	1.8e-38	blastx_RefSeq
Contig32523DeNovoAssembly	PREDICTED: similar to Titin (Connectin) (Rhabdomyosarcoma antigen MU-RMS-40.14) [Gallus gallus]	1089	XP_001234169	1.09e-152	blastx_RefSeq
Contig111774DeNovoAssembly	aminoacyl tRNA synthetase complex-interacting multifunctional protein 1 [Xenopus (Silurana) tropicalis]	1089	NP_001017050	1.62e-63	blastx_RefSeq
Contig31511DeNovoAssembly	PREDICTED: similar to Striated muscle-specific serine/threonine protein kinase (Aortic preferentially expressed protein 1) (APEG-1) [Monodelphis domestica]	1087	XP_001362466	6.46e-113	blastx_RefSeq
Contig29680DeNovoAssembly	integrin alpha-6 [Danio rerio]	1086	NP_001138253	2.65e-100	blastx_Drerio
Contig111903DeNovoAssembly	PREDICTED: similar to short-chain dehydrogenase/reductase [Strongylocentrotus purpuratus]	1085	XP_780314	2.62e-05	blastx_RefSeq
Contig29738DeNovoAssembly	nuclear factor NF-kappa-B p100 subunit [Salmo salar]	1084	NP_001167054	2.68e-135	blastx_RefSeq
Contig28894DeNovoAssembly	PREDICTED: sodium- and chloride-dependent creatine transporter 1-like [Xenopus (Silurana) tropicalis]	1083	XP_002935539	4.45e-122	blastx_RefSeq
Contig111950DeNovoAssembly	GE17192 [Drosophila yakuba]	1083	XP_002100676	0.000642	blastx_RefSeq
Contig87880DeNovoAssembly	cat eye syndrome chromosome region, candidate 5 homolog [Xenopus (Silurana) tropicalis]	1082	NP_001011089	3.42e-106	blastx_RefSeq
Contig87916DeNovoAssembly	PREDICTED: hypothetical protein [Gallus gallus]	1082	XP_420768	7.05e-27	blastx_RefSeq
Contig88038DeNovoAssembly	adenosine monophosphate deaminase 3 [Salmo salar]	1082	NP_001158801	0	blastx_RefSeq
Contig29712DeNovoAssembly	PREDICTED: similar to Kinesin-like protein KIF13A (Kinesin-like protein RBKIN) [Monodelphis domestica]	1081	XP_001376282	5.96e-135	blastx_RefSeq
Contig28931DeNovoAssembly	cytosolic carboxypeptidase 1 [Danio rerio]	1080	NP_001019616	4.51e-92	blastx_Drerio
Contig112462DeNovoAssembly	serrate RNA effector molecule homolog [Danio rerio]	1079	NP_775345	5.4e-29	blastx_Drerio
Contig31208DeNovoAssembly	PREDICTED: similar to Arginine/proline rich coiled-coil 1 [Gallus gallus]	1079	XP_417771	1.31e-65	blastx_RefSeq
Contig64903DeNovoAssembly	Hypothetical protein CBG19581 [Caenorhabditis briggsae]	1079	XP_002646887	3.28e-08	blastx_RefSeq
Contig29379DeNovoAssembly	PREDICTED: similar to GCN1 general control of amino-acid synthesis 1-like 1 [Monodelphis domestica]	1078	XP_001363467	3.24e-149	blastx_RefSeq
Contig88686DeNovoAssembly	hypothetical protein LOC100170527 [Xenopus (Silurana) tropicalis]	1078	NP_001123777	2.33e-22	blastx_RefSeq
Contig30223DeNovoAssembly	solute carrier family 25 (mitochondrial carrier, brain), member 14 [Danio rerio]	1077	NP_956458	7.39e-87	blastx_Drerio
Contig87957DeNovoAssembly	PREDICTED: myosin light chain kinase family member 4-like, partial [Pongo abelii]	1077	XP_002816395	3.74e-113	blastx_RefSeq
Contig32824DeNovoAssembly	methionine synthase [Danio rerio]	1072	NP_932338	0	blastx_Drerio
Contig29495DeNovoAssembly	signal transducer and activator of transcription 2 [Salmo salar]	1072	NP_001138896	3.69e-129	blastx_RefSeq
Contig111873DeNovoAssembly	PREDICTED: similar to acetylcholinesterase collagen-like tail subunit [Gallus gallus]	1071	XP_001235720	9.03e-35	blastx_RefSeq
Contig89924DeNovoAssembly	PREDICTED: similar to ryanodine receptor 3 [Monodelphis domestica]	1067	XP_001380803	8.15e-28	blastx_RefSeq
Contig29143DeNovoAssembly	PREDICTED: Gap-Pol polyprotein-like [Saccoglossus kowalevskii]	1066	XP_002732052	3.92e-06	blastx_RefSeq
Contig112521DeNovoAssembly	DEAH (Asp-Glu-Ala-His) box polypeptide 16 [Danio rerio]	1064	NP_956318	1.57e-89	blastx_Drerio
Contig30050DeNovoAssembly	dnaJ homolog subfamily B member 5 [Danio rerio]	1062	NP_001093510	9.33e-135	blastx_Drerio
Contig29654DeNovoAssembly	hypothetical protein LOC100170544 [Xenopus (Silurana) tropicalis]	1060	NP_001123793	4.25e-45	blastx_RefSeq
Contig64938DeNovoAssembly	HoloCentric chromosome binding Protein family member (hcp-1) [Caenorhabditis elegans]	1058	NP_504677	0.000163	blastx_RefSeq
Contig28871DeNovoAssembly	hamartin [Danio rerio]	1057	NP_956346	3.05e-69	blastx_Drerio
Contig29587DeNovoAssembly	PREDICTED: titin [Bos taurus]	1057	XP_002703630	1.75e-99	blastx_RefSeq
Contig32378DeNovoAssembly	OTU domain containing 3 [Danio rerio]	1052	NP_998087	9.57e-07	blastx_Drerio
Contig32243DeNovoAssembly	PREDICTED: similar to complement C4-1 [Gallus gallus]	1051	XP_417086	8.96e-72	blastx_RefSeq
Contig29718DeNovoAssembly	leucine-rich repeat-containing protein 39 [Danio rerio]	1049	NP_001017760	3.96e-45	blastx_Drerio
Contig28869DeNovoAssembly	PREDICTED: hypothetical protein [Ciona intestinalis]	1045	XP_002121098	4.76e-33	blastx_RefSeq
Contig29786DeNovoAssembly	protein-arginine deiminase type-2 [Danio rerio]	1044	NP_956406	3.35e-129	blastx_Drerio
Contig88347DeNovoAssembly	PREDICTED: similar to Protein MICAL-2 isoform 1 [Equus caballus]	1043	XP_001504977	5.07e-160	blastx_RefSeq
Contig29611DeNovoAssembly	PREDICTED: kinase suppressor of ras-like [Bos taurus]	1042	XP_001788801	3.62e-41	blastx_RefSeq
Contig29930DeNovoAssembly	PREDICTED: serine arginine rich protein-specific kinase 3-like [Oryctolagus cuniculus]	1042	XP_002722688	5.92e-76	blastx_RefSeq
Contig111888DeNovoAssembly	PREDICTED: spectrin repeat containing, nuclear envelope 2, partial [Sus scrofa]	1041	XP_001925379	9.62e-10	blastx_RefSeq
Contig33270DeNovoAssembly	collagen alpha-1(VI) chain [Bos taurus]	1040	NP_001137337	1.61e-65	blastx_RefSeq
Contig112234DeNovoAssembly	PREDICTED: similar to MSTP025 [Monodelphis domestica]	1040	XP_001378880	1e-91	blastx_RefSeq
Contig29378DeNovoAssembly	DDB1- and CUL4-associated factor 6 [Danio rerio]	1038	NP_001138562	3.7e-120	blastx_Drerio
Contig64922DeNovoAssembly	PREDICTED: ubiquitin-associated protein 2 [Xenopus (Silurana) tropicalis]	1035	XP_002940610	4.13e-21	blastx_RefSeq
Contig64934DeNovoAssembly	polyadenylate-binding protein-interacting protein 2B [Danio rerio]	1034	NP_957060	6.86e-34	blastx_Drerio
Contig112137DeNovoAssembly	pre-B-cell leukemia transcription factor 1a isoform 1 [Danio rerio]	1034	NP_571689	7.51e-110	blastx_Drerio
Contig30453DeNovoAssembly	nuclear distribution protein nudE-like 1-A [Danio rerio]	1033	NP_958501	1e-64	blastx_Drerio
Contig111813DeNovoAssembly	PREDICTED: insulin-like growth factor binding protein 3 [Taeniopygia guttata]	1031	XP_002192111	4.4e-15	blastx_RefSeq
Contig87961DeNovoAssembly	PREDICTED: phosphatase and actin regulator 4-like [Rattus norvegicus]	1030	XP_001063709	1.08e-21	blastx_RefSeq
Contig29374DeNovoAssembly	si:dkey-3n22.7 [Danio rerio]	1029	NP_001098591	0.000331	blastx_Drerio
Contig29055DeNovoAssembly	coenzyme Q-binding protein COQ10 homolog B, mitochondrial precursor [Danio rerio]	1027	NP_001017747	2.11e-51	blastx_Drerio
Contig30630DeNovoAssembly	PREDICTED: hypothetical protein, partial [Taeniopygia guttata]	1026	XP_002186946	1.69e-67	blastx_RefSeq
Contig88282DeNovoAssembly	PREDICTED: similar to AHNAK nucleoprotein, partial [Ornithorhynchus anatinus]	1025	XP_001505789	1.26e-30	blastx_RefSeq
Contig29584DeNovoAssembly	PREDICTED: similar to titin isoform N2-A [Gallus gallus]	1024	XP_001234116	3.42e-145	blastx_RefSeq
Contig111812DeNovoAssembly	vestigial like 2b [Danio rerio]	1019	NP_001028267	9.59e-73	blastx_Drerio
Contig29761DeNovoAssembly	PREDICTED: LOW QUALITY PROTEIN: serine/threonine-protein kinase tousled-like 1-like [Ailuropoda melanoleuca]	1015	XP_002923955	1.73e-141	blastx_RefSeq
Contig29255DeNovoAssembly	far upstream element-binding protein 2 [Danio rerio]	1014	NP_001082897	7.96e-112	blastx_Drerio
Contig87965DeNovoAssembly	actin-binding protein IPP [Danio rerio]	1013	NP_001107093	1.83e-07	blastx_Drerio
Contig88206DeNovoAssembly	supervillin [Danio rerio]	1013	NP_001030338	2.61e-163	blastx_Drerio
Contig34416DeNovoAssembly	PREDICTED: similar to obscurin, cytoskeletal calmodulin and titin-interacting RhoGEF [Gallus gallus]	1013	XP_418501	2.29e-101	blastx_RefSeq
Contig65116DeNovoAssembly	FUN14 domain-containing protein 2 [Danio rerio]	1011	NP_001005954	5.42e-52	blastx_Drerio
Contig88222DeNovoAssembly	PREDICTED: retrotransposable element Tf2 155 kDa protein type 1-like [Xenopus (Silurana) tropicalis]	1011	XP_002941244	2.1e-30	blastx_RefSeq
Contig31636DeNovoAssembly	OTU domain containing 3 [Danio rerio]	1005	NP_998087	1.07e-07	blastx_Drerio
Contig1116DeNovoAssembly	PREDICTED: hypothetical protein [Gallus gallus]	1003	XP_001235393	1.61e-99	blastx_RefSeq
Contig87869DeNovoAssembly	PREDICTED: ankyrin repeat and SOCS box protein 2-like [Xenopus (Silurana) tropicalis]	1003	XP_002933276	3.5e-62	blastx_RefSeq
Contig64995DeNovoAssembly	PREDICTED: LOW QUALITY PROTEIN: xin actin-binding repeat-containing protein 2-like [Callithrix jacchus]	1002	XP_002806958	5.33e-111	blastx_RefSeq
Contig111765DeNovoAssembly	PREDICTED: striated muscle-specific serine/threonine-protein kinase-like [Xenopus (Silurana) tropicalis]	1001	XP_002934009	1.7e-24	blastx_RefSeq
Contig32990DeNovoAssembly	ralA-binding protein 1 [Danio rerio]	999	NP_996963	1.68e-138	blastx_Drerio
Contig88499DeNovoAssembly	tensin [Gallus gallus]	999	NP_990786	4.66e-99	blastx_RefSeq
Contig111768DeNovoAssembly	heat shock protein family, alpha-crystallin-related, b7 [Danio rerio]	998	NP_001006040	1.89e-65	blastx_Drerio
Contig30090DeNovoAssembly	protein flightless-1 homolog [Gallus gallus]	993	NP_001025806	7.56e-150	blastx_RefSeq
Contig28766DeNovoAssembly	homeodomain interacting protein kinase 3-like [Danio rerio]	992	NP_001073628	2.43e-89	blastx_Drerio
Contig89337DeNovoAssembly	polymerase I and transcript release factor b isoform 2 [Danio rerio]	990	NP_001108021	5.97e-88	blastx_Drerio
Contig88436DeNovoAssembly	nuclear factor erythroid 2-related factor 1 [Gallus gallus]	990	NP_001025927	1.02e-21	blastx_RefSeq
Contig65121DeNovoAssembly	nexilin [Danio rerio]	989	NP_001077324	3.4e-75	blastx_Drerio
Contig65047DeNovoAssembly	PREDICTED: LOW QUALITY PROTEIN: titin-like [Macaca mulatta]	987	XP_002808058	1.3e-85	blastx_RefSeq
Contig112547DeNovoAssembly	spectrin beta chain, erythrocyte [Danio rerio]	986	NP_571600	2.73e-117	blastx_Drerio
Contig88275DeNovoAssembly	PREDICTED: LOW QUALITY PROTEIN: trinucleotide repeat-containing gene 18 protein-like [Ailuropoda melanoleuca]	981	XP_002916519	4.05e-47	blastx_RefSeq
Contig29254DeNovoAssembly	PREDICTED: similar to p532 [Gallus gallus]	980	XP_413753	1.69e-178	blastx_RefSeq
Contig64900DeNovoAssembly	transforming acidic coiled coil 2 [Takifugu rubripes]	980	NP_001011715	3.24e-12	blastx_RefSeq
Contig88265DeNovoAssembly	heterogeneous nuclear ribonucleoprotein A1 [Danio rerio]	978	NP_956398	1.66e-74	blastx_Drerio
Contig30025DeNovoAssembly	PREDICTED: similar to myopalladin [Gallus gallus]	978	XP_421565	2.22e-37	blastx_RefSeq
Contig29219DeNovoAssembly	PREDICTED: similar to palladin [Gallus gallus]	977	XP_420396	1.27e-08	blastx_RefSeq
Contig112018DeNovoAssembly	PREDICTED: myomegalin-like [Xenopus (Silurana) tropicalis]	977	XP_002932631	1.7e-37	blastx_RefSeq
Contig28738DeNovoAssembly	PREDICTED: nebulin-like [Xenopus (Silurana) tropicalis]	976	XP_002936709	0.00011	blastx_RefSeq
Contig111928DeNovoAssembly	PREDICTED: similar to zinc finger, UBR1 type 1 [Monodelphis domestica]	976	XP_001377981	2.86e-170	blastx_RefSeq
Contig29649DeNovoAssembly	cytoplasmic polyadenylation element-binding protein 3 [Danio rerio]	974	NP_001161134	1.51e-136	blastx_Drerio
Contig112266DeNovoAssembly	Kruppel-like factor 11b [Danio rerio]	973	NP_001071072	1.61e-37	blastx_Drerio
Contig29800DeNovoAssembly	PREDICTED: similar to acetyl-Coenzyme A carboxylase beta [Ornithorhynchus anatinus]	972	XP_001508230	3.06e-156	blastx_RefSeq
Contig29364DeNovoAssembly	PREDICTED: hypothetical protein [Gallus gallus]	967	XP_416930	7.43e-54	blastx_RefSeq
Contig31237DeNovoAssembly	armadillo repeat containing 6 [Xenopus (Silurana) tropicalis]	967	NP_001005042	3.88e-111	blastx_RefSeq
Contig112981DeNovoAssembly	PREDICTED: similar to obscurin, cytoskeletal calmodulin and titin-interacting RhoGEF [Gallus gallus]	966	XP_418501	3.47e-35	blastx_RefSeq
Contig88290DeNovoAssembly	PREDICTED: hypothetical protein [Taeniopygia guttata]	964	XP_002188344	2.85e-05	blastx_RefSeq
Contig87879DeNovoAssembly	sine oculis-binding protein homolog [Danio rerio]	962	NP_001108455	8.58e-76	blastx_Drerio
Contig87885DeNovoAssembly	PREDICTED: protein phosphatase 1K, mitochondrial isoform 1 [Callithrix jacchus]	961	XP_002745649	7.98e-117	blastx_RefSeq
Contig30356DeNovoAssembly	ATP-binding cassette, sub-family G (WHITE), member 2b [Danio rerio]	960	NP_001034155	3.67e-111	blastx_Drerio
Contig29195DeNovoAssembly	equilibrative nucleoside transporter 1 [Danio rerio]	958	NP_001025348	3.1e-118	blastx_Drerio
Contig65306DeNovoAssembly	si:dkey-151c10.1 [Danio rerio]	955	NP_001093502	1.92e-136	blastx_Drerio
Contig112182DeNovoAssembly	PREDICTED: hypothetical protein [Taeniopygia guttata]	953	XP_002188344	0.000237	blastx_RefSeq
Contig111817DeNovoAssembly	guanine nucleotide-binding protein-like 3 [Danio rerio]	952	NP_001002297	2.77e-18	blastx_Drerio
Contig88233DeNovoAssembly	PREDICTED: zinc finger MYND domain-containing protein 17-like [Xenopus (Silurana) tropicalis]	952	XP_002940645	1.54e-88	blastx_RefSeq
Contig111792DeNovoAssembly	PREDICTED: titin [Bos taurus]	950	XP_002703630	1.06e-121	blastx_RefSeq
Contig112191DeNovoAssembly	dihydrolipoyllysine-residue succinyltransferase component of 2-oxoglutarate dehydrogenase complex, mitochondrial [Danio rerio]	949	NP_958895	2.62e-77	blastx_Drerio
Contig87913DeNovoAssembly	chromodomain helicase DNA binding protein 4 [Xenopus laevis]	948	NP_001080504	7.73e-157	blastx_RefSeq
Contig29345DeNovoAssembly	PREDICTED: neural precursor cell expressed, developmentally down-regulated 4-like [Taeniopygia guttata]	944	XP_002186734	7.71e-32	blastx_RefSeq
Contig29889DeNovoAssembly	response gene to complement 32 protein [Danio rerio]	943	NP_001002190	2.07e-34	blastx_Drerio
Contig88386DeNovoAssembly	ankyrin repeat domain-containing protein 9 [Danio rerio]	943	NP_001007295	1.49e-08	blastx_Drerio
Contig112290DeNovoAssembly	chromodomain helicase DNA binding protein 4 [Xenopus (Silurana) tropicalis]	942	NP_001096166	1.02e-100	blastx_RefSeq
Contig29189DeNovoAssembly	CTTNBP2 N-terminal-like protein [Danio rerio]	941	NP_001070839	7.67e-05	blastx_Drerio
Contig43087DeNovoAssembly	PREDICTED: titin [Bos taurus]	941	XP_002703630	3.59e-122	blastx_RefSeq
Contig112907DeNovoAssembly	si:dkey-151c10.1 [Danio rerio]	940	NP_001093502	1.12e-80	blastx_Drerio
Contig113194DeNovoAssembly	PREDICTED: similar to ryanodine receptor 3 [Monodelphis domestica]	938	XP_001380803	5.28e-33	blastx_RefSeq
Contig29313DeNovoAssembly	PREDICTED: similar to solute carrier family 7 (cationic amino acid transporter, y+ system), member 1 [Taeniopygia guttata]	937	XP_002194181	7.6e-141	blastx_RefSeq
Contig29607DeNovoAssembly	leukemia inhibitory factor receptor alpha [Danio rerio]	933	NP_001014328	1.54e-82	blastx_Drerio
Contig33136DeNovoAssembly	PREDICTED: hypothetical protein [Gallus gallus]	933	XP_422571	6.16e-42	blastx_RefSeq
Contig29580DeNovoAssembly	PREDICTED: similar to hect domain and RLD 2 [Gallus gallus]	932	XP_001233308	1.4e-78	blastx_RefSeq
Contig28893DeNovoAssembly	PREDICTED: protein FAM184B-like [Pongo abelii]	931	XP_002814676	1.09e-06	blastx_RefSeq
Contig65010DeNovoAssembly	PREDICTED: similar to Synpo2l protein [Taeniopygia guttata]	929	XP_002193469	1.01e-44	blastx_RefSeq
Contig90738DeNovoAssembly	PREDICTED: similar to transposase homolog [Hydra magnipapillata]	925	XP_002165042	7.23e-11	blastx_RefSeq
Contig29405DeNovoAssembly	transforming acidic coiled coil 2 [Takifugu rubripes]	922	NP_001011715	1.81e-46	blastx_RefSeq
Contig30364DeNovoAssembly	PREDICTED: hypothetical protein LOC779451 [Xenopus (Silurana) tropicalis]	921	XP_002936264	5.33e-06	blastx_RefSeq
Contig112297DeNovoAssembly	PREDICTED: similar to CAP-Gly domain-containing linker protein 1 (Restin) (Cytoplasmic linker protein 170 alpha-2) (CLIP-170) (Reed-Sternberg intermediate filament-associated protein) (Cytoplasmic linker protein 1) isoform 1 [Equus caballus]	919	XP_001496868	7.31e-48	blastx_RefSeq
Contig66594DeNovoAssembly	eEF1A2 binding protein-like [Salmo salar]	913	NP_001133224	1.12e-157	blastx_RefSeq
Contig29697DeNovoAssembly	coiled-coil-helix-coiled-coil-helix domain-containing protein 3, mitochondrial [Danio rerio]	911	NP_999969	1.04e-67	blastx_Drerio
Contig28757DeNovoAssembly	PREDICTED: hypothetical protein [Ciona intestinalis]	910	XP_002121098	1.63e-07	blastx_RefSeq
Contig34319DeNovoAssembly	PREDICTED: similar to glypican-5 [Gallus gallus]	909	XP_426698	2.97e-17	blastx_RefSeq
Contig30079DeNovoAssembly	serine/threonine-protein kinase MRCK beta [Danio rerio]	907	NP_001038590	1.06e-112	blastx_Drerio
Contig28987DeNovoAssembly	calcium channel, voltage-dependent, gamma subunit 6 [Xenopus (Silurana) tropicalis]	907	NP_001096674	1.46e-32	blastx_RefSeq
Contig112136DeNovoAssembly	PREDICTED: similar to KIAA1695 protein [Gallus gallus]	906	XP_419037	8.03e-23	blastx_RefSeq
Contig29147DeNovoAssembly	PREDICTED: similar to ring finger protein 123 [Taeniopygia guttata]	904	XP_002190854	9.13e-136	blastx_RefSeq
Contig31445DeNovoAssembly	PREDICTED: similar to titin isoform N2-A [Gallus gallus]	903	XP_001234116	9.45e-133	blastx_RefSeq
Contig29067DeNovoAssembly	PDZ and LIM domain 5 isoform 1 [Danio rerio]	898	NP_001009895	1.1e-61	blastx_Drerio
Contig31920DeNovoAssembly	ubiquitin-protein ligase E3A [Danio rerio]	897	NP_001007319	7.46e-103	blastx_Drerio
Contig90169DeNovoAssembly	uracil phosphoribosyltransferase [Danio rerio]	897	NP_996974	2.18e-102	blastx_Drerio
Contig29267DeNovoAssembly	isoleucyl-tRNA synthetase, cytoplasmic [Danio rerio]	896	NP_956190	7.34e-159	blastx_Drerio
Contig112424DeNovoAssembly	PDZ and LIM domain 5 [Danio rerio]	896	NP_001002654	4.58e-60	blastx_Drerio
Contig31077DeNovoAssembly	PREDICTED: similar to myosin light chain kinase (MLCK) [Gallus gallus]	896	XP_414113	1.63e-60	blastx_RefSeq
Contig31741DeNovoAssembly	coagulation factor XIII A chain [Danio rerio]	893	NP_001070622	2.77e-57	blastx_Drerio
Contig35165DeNovoAssembly	PREDICTED: similar to Pre-B-cell leukemia transcription factor interacting protein 1 [Mus musculus]	891	XP_001475533	9.56e-13	blastx_RefSeq
Contig88425DeNovoAssembly	PREDICTED: synaptopodin 2 [Oryctolagus cuniculus]	891	XP_002717269	3.75e-17	blastx_RefSeq
Contig29012DeNovoAssembly	PREDICTED: hypothetical protein [Gallus gallus]	890	XP_420944	1.68e-17	blastx_RefSeq
Contig65789DeNovoAssembly	eukaryotic translation initiation factor 3 subunit A [Danio rerio]	889	NP_956114	4.9e-139	blastx_Drerio
Contig87774DeNovoAssembly	DEAD (Asp-Glu-Ala-Asp) box polypeptide 17 [Rattus norvegicus]	889	NP_001015018	4.53e-39	blastx_RefSeq
Contig34429DeNovoAssembly	PREDICTED: tensin [Oryctolagus cuniculus]	888	XP_002712629	3.36e-34	blastx_RefSeq
Contig30188DeNovoAssembly	xeroderma pigmentosum, complementation group A [Danio rerio]	887	NP_956765	1.46e-26	blastx_Drerio
Contig31229DeNovoAssembly	dystroglycan [Danio rerio]	885	NP_775381	1.6e-57	blastx_Drerio
Contig29282DeNovoAssembly	PREDICTED: LOW QUALITY PROTEIN: nesprin-2-like [Ailuropoda melanoleuca]	885	XP_002914207	1.6e-36	blastx_RefSeq
Contig29570DeNovoAssembly	PREDICTED: EH domain binding protein 1 [Rattus norvegicus]	884	XP_002725060	2.69e-84	blastx_RefSeq
Contig30057DeNovoAssembly	methenyltetrahydrofolate synthase domain-containing protein [Danio rerio]	882	NP_001038564	3.3e-87	blastx_Drerio
Contig112104DeNovoAssembly	PREDICTED: keratin, type II cytoskeletal-like [Xenopus (Silurana) tropicalis]	881	XP_002935776	4.23e-05	blastx_RefSeq
Contig88172DeNovoAssembly	intersectin-like [Danio rerio]	879	NP_001003547	1.04e-08	blastx_Drerio
Contig88542DeNovoAssembly	PREDICTED: similar to KIAA0377 splice [Gallus gallus]	879	XP_413955	2.14e-25	blastx_RefSeq
Contig29532DeNovoAssembly	PREDICTED: similar to AL022779 protein [Monodelphis domestica]	878	XP_001363295	1.41e-93	blastx_RefSeq
Contig28842DeNovoAssembly	Para-nitrobenzyl esterase [Salmo salar]	877	NP_001133464	7.02e-170	blastx_RefSeq
Contig28696DeNovoAssembly	armadillo repeat-containing protein 8 [Danio rerio]	876	NP_001073151	5.45e-159	blastx_Drerio
Contig29657DeNovoAssembly	rho guanine nucleotide exchange factor 11 [Danio rerio]	874	NP_001027010	1.59e-09	blastx_Drerio
Contig88443DeNovoAssembly	E3 ubiquitin-protein ligase TRIM32 [Danio rerio]	873	NP_001107066	1.94e-15	blastx_Drerio
Contig112141DeNovoAssembly	PREDICTED: similar to dystonin [Ornithorhynchus anatinus]	873	XP_001505576	9.54e-127	blastx_RefSeq
Contig35065DeNovoAssembly	amylo-1, 6-glucosidase, 4-alpha-glucanotransferase [Danio rerio]	872	NP_001166124	4.02e-138	blastx_Drerio
Contig31061DeNovoAssembly	protein Hook homolog 1 [Danio rerio]	871	NP_001038663	1e-88	blastx_Drerio
Contig112416DeNovoAssembly	PREDICTED: similar to synaptopodin 2-like [Gallus gallus]	871	XP_421618	1.08e-13	blastx_RefSeq
Contig87894DeNovoAssembly	alpha- and gamma-adaptin-binding protein p34 [Danio rerio]	870	NP_001002423	4.06e-82	blastx_Drerio
Contig32470DeNovoAssembly	PREDICTED: proteasome (prosome, macropain) activator subunit 4 [Taeniopygia guttata]	870	XP_002197078	4.7e-134	blastx_RefSeq
Contig111887DeNovoAssembly	PREDICTED: similar to uveal autoantigen with coiled-coil domains and ankyrin repeats [Gallus gallus]	865	XP_413937	3.2e-34	blastx_RefSeq
Contig29590DeNovoAssembly	cation-independent mannose-6-phosphate receptor [Danio rerio]	863	NP_001034716	2.85e-120	blastx_Drerio
Contig39291DeNovoAssembly	PREDICTED: ryanodine receptor 3-like, partial [Pongo abelii]	863	XP_002825294	1.82e-138	blastx_RefSeq
Contig28961DeNovoAssembly	PREDICTED: similar to RP11-163B6.3 [Gallus gallus]	862	XP_415394	3.98e-69	blastx_RefSeq
Contig29303DeNovoAssembly	PREDICTED: hypothetical protein [Gallus gallus]	859	XP_425879	2.31e-77	blastx_RefSeq
Contig29618DeNovoAssembly	PREDICTED: protein MICAL-2-like isoform 1 [Pongo abelii]	859	XP_002822066	6.37e-35	blastx_RefSeq
Contig89106DeNovoAssembly	PREDICTED: myosin XVIIIA isoform 1 [Equus caballus]	857	XP_001504245	1.39e-106	blastx_RefSeq
Contig112551DeNovoAssembly	kelch repeat and BTB (POZ) domain containing 5 [Danio rerio]	856	NP_001122154	2.55e-105	blastx_Drerio
Contig29666DeNovoAssembly	C-terminal binding protein 1 [Danio rerio]	852	NP_571789	1.08e-39	blastx_Drerio
Contig30870DeNovoAssembly	AP-4 complex subunit beta-1 [Danio rerio]	848	NP_956632	1.25e-96	blastx_Drerio
Contig29170DeNovoAssembly	GF23793 [Drosophila ananassae]	848	XP_001957888	3.03e-05	blastx_RefSeq
Contig29172DeNovoAssembly	PREDICTED: similar to autism-related protein 1 [Monodelphis domestica]	847	XP_001365993	1.76e-05	blastx_RefSeq
Contig29753DeNovoAssembly	PREDICTED: hypothetical protein LOC100485785 [Xenopus (Silurana) tropicalis]	847	XP_002939389	1.76e-05	blastx_RefSeq
Contig32334DeNovoAssembly	angiopoietin-1 [Danio rerio]	845	NP_571888	1.62e-104	blastx_Drerio
Contig90288DeNovoAssembly	ryanodine receptor 3 [Gallus gallus]	845	NP_996757	2.46e-116	blastx_RefSeq
Contig29899DeNovoAssembly	beta-sarcoglycan [Danio rerio]	844	NP_001030145	3.72e-125	blastx_Drerio
Contig30700DeNovoAssembly	PREDICTED: hypothetical protein [Taeniopygia guttata]	844	XP_002193121	8.94e-26	blastx_RefSeq
Contig30852DeNovoAssembly	PREDICTED: hypothetical protein [Monodelphis domestica]	844	XP_001375836	4.29e-28	blastx_RefSeq
Contig87930DeNovoAssembly	vestigial like 2b [Danio rerio]	843	NP_001028267	2.97e-74	blastx_Drerio
Contig35829DeNovoAssembly	PREDICTED: similar to connectin/titin [Gallus gallus]	842	XP_001234179	5.11e-114	blastx_RefSeq
Contig31612DeNovoAssembly	PREDICTED: similar to titin [Ornithorhynchus anatinus]	841	XP_001515433	2.29e-90	blastx_RefSeq
Contig32901DeNovoAssembly	PREDICTED: mKIAA0992 protein-like [Rattus norvegicus]	841	XP_002725230	2.12e-128	blastx_RefSeq
Contig29845DeNovoAssembly	PREDICTED: myopalladin [Taeniopygia guttata]	840	XP_002190756	5.54e-44	blastx_RefSeq
Contig33011DeNovoAssembly	formin homology 2 domain containing 1 [Xenopus laevis]	840	NP_001088281	6.45e-93	blastx_RefSeq
Contig88129DeNovoAssembly	pre-B-cell leukemia homeobox interacting protein 1 [Danio rerio]	836	NP_001073425	9.92e-22	blastx_Drerio
Contig87939DeNovoAssembly	Rho guanine nucleotide exchange factor 4 [Salmo salar]	836	NP_001167091	1.32e-122	blastx_RefSeq
Contig29562DeNovoAssembly	PREDICTED: coiled-coil domain-containing protein 112-like isoform 2 [Callithrix jacchus]	835	XP_002744742	5.2e-18	blastx_RefSeq
Contig65231DeNovoAssembly	PREDICTED: splicing factor 3B subunit 1-like [Pongo abelii]	835	XP_002812769	3.71e-141	blastx_RefSeq
Contig87746DeNovoAssembly	PREDICTED: similar to chromodomain helicase DNA binding protein 4 isoform 7 [Canis familiaris]	832	XP_867787	5.53e-129	blastx_RefSeq
Contig29876DeNovoAssembly	nexilin [Danio rerio]	830	NP_001077324	1.12e-17	blastx_Drerio
Contig30813DeNovoAssembly	si:dkey-151c10.1 [Danio rerio]	828	NP_001093502	1.13e-102	blastx_Drerio
Contig29002DeNovoAssembly	pre-mRNA-processing factor 39 [Danio rerio]	827	NP_001004520	4.55e-27	blastx_Drerio
Contig112064DeNovoAssembly	supervillin [Danio rerio]	826	NP_001030338	1.11e-57	blastx_Drerio
Contig91189DeNovoAssembly	hypothetical protein BRAFLDRAFT_84409 [Branchiostoma floridae]	824	XP_002605804	6.86e-31	blastx_RefSeq
Contig96326DeNovoAssembly	GTP-binding protein era homolog [Danio rerio]	823	NP_001122219	1.54e-43	blastx_Drerio
Contig31620DeNovoAssembly	PREDICTED: hypothetical protein [Taeniopygia guttata]	823	XP_002192902	1.47e-33	blastx_RefSeq
Contig87834DeNovoAssembly	DDB1- and CUL4-associated factor 6 [Danio rerio]	821	NP_001138562	7.09e-73	blastx_Drerio
Contig31296DeNovoAssembly	PREDICTED: similar to obscurin, cytoskeletal calmodulin and titin-interacting RhoGEF [Gallus gallus]	821	XP_418501	3.96e-63	blastx_RefSeq
Contig30544DeNovoAssembly	leukocyte receptor cluster member 8 homolog [Danio rerio]	820	NP_001082988	4.38e-123	blastx_Drerio
Contig30835DeNovoAssembly	SPRY domain-containing SOCS box protein 3 [Danio rerio]	820	NP_001116480	1.51e-99	blastx_Drerio
Contig30650DeNovoAssembly	PREDICTED: similar to testis-abundant finger protein [Monodelphis domestica]	820	XP_001374079	4.23e-41	blastx_RefSeq
Contig117722DeNovoAssembly	pre-rRNA-processing protein TSR1 homolog [Danio rerio]	819	NP_001032447	1.85e-81	blastx_Drerio
Contig29879DeNovoAssembly	PREDICTED: myozenin 2 [Oryctolagus cuniculus]	818	XP_002717270	3.71e-29	blastx_RefSeq
Contig88852DeNovoAssembly	PREDICTED: similar to histone deacetylase 6, partial [Ornithorhynchus anatinus]	818	XP_001519396	1.31e-42	blastx_RefSeq
Contig38976DeNovoAssembly	PREDICTED: myosin light chain kinase 3 [Taeniopygia guttata]	816	XP_002194723	2.33e-07	blastx_RefSeq
Contig31325DeNovoAssembly	ubiquitin-like modifier-activating enzyme 1 [Danio rerio]	815	NP_998227	1.34e-132	blastx_Drerio
Contig31098DeNovoAssembly	PREDICTED: protein phosphatase 1 regulatory subunit 3A [Macaca mulatta]	815	XP_001100958	1.07e-44	blastx_RefSeq
Contig29278DeNovoAssembly	si:dkey-151c10.1 [Danio rerio]	811	NP_001093502	7.69e-56	blastx_Drerio
Contig32025DeNovoAssembly	vacuolar protein sorting 13 homolog A [Danio rerio]	810	NP_001112365	5.83e-112	blastx_Drerio
Contig87887DeNovoAssembly	transcription factor 15 [Danio rerio]	810	NP_571047	8.25e-66	blastx_Drerio
Contig30190DeNovoAssembly	hamartin [Danio rerio]	808	NP_956346	5.69e-59	blastx_Drerio
Contig29793DeNovoAssembly	PREDICTED: similar to Titin (Connectin) (Rhabdomyosarcoma antigen MU-RMS-40.14) [Gallus gallus]	808	XP_001234153	6.23e-106	blastx_RefSeq
Contig89283DeNovoAssembly	Cold shock domain-containing protein E1 [Salmo salar]	808	NP_001167093	1.09e-142	blastx_RefSeq
Contig33532DeNovoAssembly	titin isoform N2-A [Mus musculus]	806	NP_035782	2.8e-98	blastx_RefSeq
Contig87824DeNovoAssembly	actin-binding Rho-activating protein [Danio rerio]	805	NP_001003986	1.1e-78	blastx_Drerio
Contig29371DeNovoAssembly	dnaJ homolog subfamily C member 2 [Danio rerio]	804	NP_997976	6.04e-45	blastx_Drerio
Contig31850DeNovoAssembly	evolutionarily conserved signaling intermediate in Toll pathway, mitochondrial precursor [Danio rerio]	804	NP_001070645	4.71e-98	blastx_Drerio
Contig111849DeNovoAssembly	myotubularin-related protein 5 [Danio rerio]	801	NP_001038623	3.1e-142	blastx_Drerio
Contig31276DeNovoAssembly	transferrin receptor 1b [Danio rerio]	800	NP_001009918	2.68e-69	blastx_Drerio
Contig29770DeNovoAssembly	PREDICTED: centrosomal protein 110kDa [Taeniopygia guttata]	800	XP_002187950	0.000518	blastx_RefSeq
Contig32782DeNovoAssembly	PREDICTED: multiple epidermal growth factor-like domains protein 10-like [Xenopus (Silurana) tropicalis]	799	XP_002939036	7.94e-05	blastx_RefSeq
Contig87989DeNovoAssembly	PREDICTED: similar to titin isoform N2-A [Gallus gallus]	799	XP_001234116	4.1e-102	blastx_RefSeq
Contig30201DeNovoAssembly	importin subunit alpha-3 [Danio rerio]	798	NP_958477	2.1e-82	blastx_Drerio
Contig28779DeNovoAssembly	26S proteasome non-ATPase regulatory subunit 4 [Monodelphis domestica]	797	NP_001130032	2.54e-27	blastx_RefSeq
Contig31818DeNovoAssembly	PREDICTED: similar to Zinc finger UBR1-type protein 1, partial [Ornithorhynchus anatinus]	797	XP_001520193	5.86e-133	blastx_RefSeq
Contig112310DeNovoAssembly	chaperone activity of bc1 complex-like, mitochondrial [Danio rerio]	796	NP_001002728	2.05e-45	blastx_Drerio
Contig90259DeNovoAssembly	glucan (1,4-alpha-), branching enzyme 1 (glycogen branching enzyme, Andersen disease, glycogen storage disease type IV) [Xenopus laevis]	794	NP_001086521	1.11e-83	blastx_RefSeq
Contig112212DeNovoAssembly	PREDICTED: similar to protein kinase Bsk146 [Gallus gallus]	794	XP_419014	6.81e-49	blastx_RefSeq
Contig32137DeNovoAssembly	PREDICTED: furry homolog (Drosophila) [Taeniopygia guttata]	793	XP_002195166	2.84e-47	blastx_RefSeq
Contig88597DeNovoAssembly	PREDICTED: titin [Rattus norvegicus]	793	XP_001065955	4.59e-05	blastx_RefSeq
Contig35035DeNovoAssembly	titin isoform N2-A [Mus musculus]	792	NP_035782	3.64e-119	blastx_RefSeq
Contig34651DeNovoAssembly	PREDICTED: similar to Kinesin-like protein KIF13A (Kinesin-like protein RBKIN) [Ornithorhynchus anatinus]	788	XP_001508257	5.05e-113	blastx_RefSeq
Contig111985DeNovoAssembly	PREDICTED: similar to CDK5RAP2 [Monodelphis domestica]	787	XP_001369278	1.18e-37	blastx_RefSeq
Contig87883DeNovoAssembly	dual specificity protein phosphatase 13 [Danio rerio]	786	NP_001103865	3.91e-33	blastx_Drerio
Contig29036DeNovoAssembly	retinoic acid induced 14-like [Danio rerio]	784	NP_001104687	5.58e-56	blastx_Drerio
Contig3390DeNovoAssembly	dymeclin [Xenopus (Silurana) tropicalis]	784	NP_001039243	6.71e-118	blastx_RefSeq
Contig65381DeNovoAssembly	titin isoform N2-A [Mus musculus]	783	NP_035782	1.06e-46	blastx_RefSeq
Contig66139DeNovoAssembly	PREDICTED: similar to hCG21065 [Monodelphis domestica]	782	XP_001378878	3.77e-36	blastx_RefSeq
Contig33510DeNovoAssembly	predicted protein [Nematostella vectensis]	781	XP_001627024	2.07e-10	blastx_RefSeq
Contig65764DeNovoAssembly	PREDICTED: phosphorylase b kinase regulatory subunit beta-like [Xenopus (Silurana) tropicalis]	781	XP_002931715	8.66e-134	blastx_RefSeq
Contig29745DeNovoAssembly	actin-related protein 3B [Danio rerio]	780	NP_001083025	1.76e-118	blastx_Drerio
Contig31674DeNovoAssembly	SAPS domain family like [Danio rerio]	779	NP_001020680	2.15e-108	blastx_Drerio
Contig31988DeNovoAssembly	calpain 1, (mu/I) large subunit a [Danio rerio]	779	NP_956739	4.42e-146	blastx_Drerio
Contig112733DeNovoAssembly	glutaminase kidney isoform, mitochondrial [Gallus gallus]	779	NP_001026419	2.01e-114	blastx_RefSeq
Contig28832DeNovoAssembly	PREDICTED: hypothetical protein [Ornithorhynchus anatinus]	776	XP_001510079	2.39e-59	blastx_RefSeq
Contig88426DeNovoAssembly	predicted protein [Nematostella vectensis]	776	XP_001628369	5.97e-10	blastx_RefSeq
Contig89164DeNovoAssembly	PERQ amino acid-rich with GYF domain-containing protein 2 [Danio rerio]	774	NP_001025332	1.02e-17	blastx_Drerio
Contig30423DeNovoAssembly	PREDICTED: similar to titin isoform N2-A [Gallus gallus]	772	XP_001234116	1.51e-98	blastx_RefSeq
Contig31608DeNovoAssembly	E3 ubiquitin-protein ligase NEDD4 [Danio rerio]	770	NP_001029358	6.72e-131	blastx_Drerio
Contig30173DeNovoAssembly	patatin-like phospholipase domain containing 6 [Xenopus (Silurana) tropicalis]	770	NP_001090744	1.17e-66	blastx_RefSeq
Contig32195DeNovoAssembly	hypothetical protein BRAFLDRAFT_78173 [Branchiostoma floridae]	770	XP_002590757	5.32e-11	blastx_RefSeq
Contig112706DeNovoAssembly	apolipoprotein L 7a [Mus musculus]	770	NP_083695	4.22e-08	blastx_RefSeq
Contig112560DeNovoAssembly	programmed cell death protein 2-like [Danio rerio]	768	NP_956517	8.36e-49	blastx_Drerio
Contig31626DeNovoAssembly	solute carrier family 16 (monocarboxylic acid transporters), member 1 [Danio rerio]	765	NP_956379	1.33e-38	blastx_Drerio
Contig35424DeNovoAssembly	arginine and glutamate-rich protein 1-B [Danio rerio]	764	NP_956456	1.25e-12	blastx_Drerio
Contig88773DeNovoAssembly	mitogen-activated protein kinase kinase kinase 5 [Danio rerio]	764	NP_001155222	1.82e-112	blastx_Drerio
Contig91490DeNovoAssembly	importin subunit alpha-4 [Danio rerio]	764	NP_958462	1.81e-120	blastx_Drerio
Contig28849DeNovoAssembly	PREDICTED: hypothetical protein LOC100495475, partial [Xenopus (Silurana) tropicalis]	763	XP_002937182	3.76e-17	blastx_RefSeq
Contig32226DeNovoAssembly	PREDICTED: ADAM metallopeptidase domain 23 [Taeniopygia guttata]	763	XP_002187305	1.77e-83	blastx_RefSeq
Contig32876DeNovoAssembly	PREDICTED: filamin-C-like isoform 5 [Ailuropoda melanoleuca]	762	XP_002913475	1.63e-129	blastx_RefSeq
Contig33503DeNovoAssembly	liprin-beta-1 [Gallus gallus]	762	NP_001025942	2e-119	blastx_RefSeq
Contig112954DeNovoAssembly	PREDICTED: obscurin, cytoskeletal calmodulin and titin-interacting RhoGEF [Rattus norvegicus]	760	XP_340808	7.72e-39	blastx_RefSeq
Contig111965DeNovoAssembly	sialidase-1 [Danio rerio]	759	NP_001038374	1.22e-68	blastx_Drerio
Contig31096DeNovoAssembly	ethanolamine-phosphate cytidylyltransferase [Danio rerio]	758	NP_001006037	1.28e-17	blastx_Drerio
Contig30812DeNovoAssembly	coronin-6 [Danio rerio]	756	NP_956690	1.97e-34	blastx_Drerio
Contig31309DeNovoAssembly	PREDICTED: LOW QUALITY PROTEIN: titin-like [Callithrix jacchus]	756	XP_002806949	1.47e-90	blastx_RefSeq
Contig32582DeNovoAssembly	PREDICTED: collagen, type IV, alpha 2 [Rattus norvegicus]	756	XP_001076134	9.35e-45	blastx_RefSeq
Contig29228DeNovoAssembly	hypothetical protein NEMVEDRAFT_v1g4847 [Nematostella vectensis]	755	XP_001620024	0.000275	blastx_RefSeq
Contig87722DeNovoAssembly	PREDICTED: similar to Titin (Connectin) (Rhabdomyosarcoma antigen MU-RMS-40.14) [Gallus gallus]	755	XP_001234169	1.52e-103	blastx_RefSeq
Contig88299DeNovoAssembly	hypothetical protein LOC398798 [Xenopus laevis]	755	NP_001083200	2.32e-19	blastx_RefSeq
Contig89766DeNovoAssembly	PREDICTED: hypothetical protein [Taeniopygia guttata]	755	XP_002189230	0.000123	blastx_RefSeq
Contig33540DeNovoAssembly	sodium channel protein type 4 subunit alpha A [Danio rerio]	753	NP_001034914	7.36e-82	blastx_Drerio
Contig90638DeNovoAssembly	spectrin beta chain, erythrocyte [Danio rerio]	753	NP_571600	1.02e-115	blastx_Drerio
Contig29369DeNovoAssembly	rab5 GDP/GTP exchange factor [Danio rerio]	752	NP_957137	2.94e-115	blastx_Drerio
Contig31370DeNovoAssembly	neurofilament, medium polypeptide 150kDa isoform 1 [Danio rerio]	752	NP_001104684	0.000613	blastx_Drerio
Contig31702DeNovoAssembly	laminin subunit beta-1 [Danio rerio]	752	NP_775382	5.48e-45	blastx_Drerio
Contig29431DeNovoAssembly	PREDICTED: striated muscle-specific serine/threonine-protein kinase-like [Xenopus (Silurana) tropicalis]	752	XP_002934009	5.65e-26	blastx_RefSeq
Contig112373DeNovoAssembly	supervillin [Danio rerio]	750	NP_001030338	3.59e-121	blastx_Drerio
Contig29642DeNovoAssembly	PREDICTED: similar to polypyrimidine tract binding protein-like isoform 2 [Ciona intestinalis]	749	XP_002131704	0.000603	blastx_RefSeq
Contig29797DeNovoAssembly	chromodomain helicase DNA binding protein 4 [Danio rerio]	746	NP_001038323	8.72e-120	blastx_Drerio
Contig1331DeNovoAssembly	neural precursor cell expressed, developmentally down-regulated 4-like [Xenopus (Silurana) tropicalis]	746	NP_001006727	5.39e-138	blastx_RefSeq
Contig28758DeNovoAssembly	potassium voltage-gated channel subfamily A member 6 [Danio rerio]	745	NP_001124098	3.73e-62	blastx_Drerio
Contig30858DeNovoAssembly	PREDICTED: myosin-10 [Macaca mulatta]	745	XP_001118181	1.21e-81	blastx_RefSeq
Contig37064DeNovoAssembly	GG15230 [Drosophila erecta]	745	XP_001971901	4.11e-05	blastx_RefSeq
Contig64985DeNovoAssembly	PREDICTED: ryanodine receptor 3-like [Macaca mulatta]	745	XP_002804755	1.68e-99	blastx_RefSeq
Contig31640DeNovoAssembly	PERQ amino acid-rich with GYF domain-containing protein 2 [Danio rerio]	744	NP_001025332	5.25e-08	blastx_Drerio
Contig31852DeNovoAssembly	PREDICTED: LOW QUALITY PROTEIN: collagen alpha-2(XI) chain-like [Macaca mulatta]	744	XP_002808428	3.83e-19	blastx_RefSeq
Contig30632DeNovoAssembly	transmembrane protein 205 [Xenopus (Silurana) tropicalis]	743	NP_001037942	7.18e-42	blastx_RefSeq
Contig31361DeNovoAssembly	Hypothetical protein CBG18288 [Caenorhabditis briggsae]	743	XP_002642296	0.000776	blastx_RefSeq
Contig87862DeNovoAssembly	PREDICTED: hypothetical protein [Bos taurus]	743	XP_002703582	3.13e-21	blastx_RefSeq
Contig31690DeNovoAssembly	ankyrin repeat domain-containing protein 29 [Danio rerio]	742	NP_001018596	4.18e-82	blastx_Drerio
Contig112054DeNovoAssembly	tripartite motif-containing 55b [Danio rerio]	742	NP_001035071	1.9e-50	blastx_Drerio
Contig31447DeNovoAssembly	PREDICTED: similar to titin isoform N2-A [Gallus gallus]	742	XP_001234116	1.97e-100	blastx_RefSeq
Contig29000DeNovoAssembly	probable helicase with zinc finger domain [Danio rerio]	741	NP_998431	1.52e-116	blastx_Drerio
Contig31518DeNovoAssembly	adenosine monophosphate deaminase 3 [Salmo salar]	741	NP_001158801	1.03e-141	blastx_RefSeq
Contig113038DeNovoAssembly	PREDICTED: similar to synaptopodin 2-like [Gallus gallus]	738	XP_421618	3.54e-09	blastx_RefSeq
Contig1525DeNovoAssembly	fibrillin-2 [Danio rerio]	737	NP_001129262	2.11e-110	blastx_Drerio
Contig30064DeNovoAssembly	39S ribosomal protein L19, mitochondrial [Danio rerio]	737	NP_001003544	8.89e-101	blastx_Drerio
Contig111904DeNovoAssembly	brain creatine kinase [Danio rerio]	737	NP_001070631	4.68e-09	blastx_Drerio
Contig90193DeNovoAssembly	PREDICTED: similar to predicted protein [Hydra magnipapillata]	737	XP_002161911	3.1e-05	blastx_RefSeq
Contig29351DeNovoAssembly	angiogenic factor with G patch and FHA domains 1 [Danio rerio]	736	NP_001073451	6.68e-24	blastx_Drerio
Contig89674DeNovoAssembly	peroxisomal carnitine O-octanoyltransferase [Danio rerio]	736	NP_001018161	9.16e-114	blastx_Drerio
Contig87667DeNovoAssembly	kelch domain-containing protein 4 [Danio rerio]	734	NP_001119902	1.09e-58	blastx_Drerio
Contig88480DeNovoAssembly	supervillin [Danio rerio]	734	NP_001030338	1.2e-73	blastx_Drerio
Contig31953DeNovoAssembly	PREDICTED: UPF0668 protein C10orf76 homolog [Xenopus (Silurana) tropicalis]	733	XP_002940615	4e-106	blastx_RefSeq
Contig112028DeNovoAssembly	PREDICTED: myomegalin-like [Ailuropoda melanoleuca]	733	XP_002929934	9.12e-26	blastx_RefSeq
Contig32070DeNovoAssembly	junctophilin 1b [Danio rerio]	732	NP_001037813	2.24e-88	blastx_Drerio
Contig31729DeNovoAssembly	PREDICTED: hypothetical protein [Gallus gallus]	732	XP_422004	1.47e-100	blastx_RefSeq
Contig31846DeNovoAssembly	PREDICTED: neuroblast differentiation-associated protein AHNAK-like [Macaca mulatta]	732	XP_001116497	8.85e-13	blastx_RefSeq
Contig33049DeNovoAssembly	PREDICTED: similar to titin isoform novex-1 [Gallus gallus]	732	XP_001234123	6.85e-90	blastx_RefSeq
Contig89041DeNovoAssembly	junctophilin 1b [Danio rerio]	731	NP_001037813	3.06e-53	blastx_Drerio
Contig30320DeNovoAssembly	PREDICTED: similar to acid alpha glucosidase [Monodelphis domestica]	731	XP_001378877	1.86e-95	blastx_RefSeq
Contig65419DeNovoAssembly	E3 ubiquitin-protein ligase MARCH5 [Danio rerio]	730	NP_956033	5.41e-42	blastx_Drerio
Contig31833DeNovoAssembly	PREDICTED: putative heme oxygenase 2 variant 2 [Taeniopygia guttata]	730	XP_002195272	5.42e-63	blastx_RefSeq
Contig35082DeNovoAssembly	PREDICTED: similar to phosphorylase kinase [Monodelphis domestica]	729	XP_001370202	2.74e-115	blastx_RefSeq
Contig88861DeNovoAssembly	PREDICTED: similar to titin isoform N2-A [Gallus gallus]	729	XP_001234116	3.14e-111	blastx_RefSeq
Contig112866DeNovoAssembly	filamin A-interacting protein 1-like [Danio rerio]	728	NP_001103956	4.37e-60	blastx_Drerio
Contig32182DeNovoAssembly	PREDICTED: similar to macrophin 1 [Ornithorhynchus anatinus]	728	XP_001515630	9.91e-57	blastx_RefSeq
Contig60999DeNovoAssembly	PREDICTED: similar to ankyrin 3 [Gallus gallus]	728	XP_421546	1.97e-97	blastx_RefSeq
Contig31501DeNovoAssembly	E3 ubiquitin-protein ligase RING2 [Danio rerio]	727	NP_571288	2.21e-112	blastx_Drerio
Contig30949DeNovoAssembly	PREDICTED: collagen alpha-2(IV) chain-like [Xenopus (Silurana) tropicalis]	727	XP_002933063	4.27e-52	blastx_RefSeq
Contig88485DeNovoAssembly	E3 ubiquitin-protein ligase SMURF1 [Danio rerio]	726	NP_001001943	2.12e-115	blastx_Drerio
Contig29575DeNovoAssembly	PREDICTED: chromobox homolog 7 [Bos taurus]	726	XP_002687972	9.92e-25	blastx_RefSeq
Contig32003DeNovoAssembly	PREDICTED: similar to Dysferlin (Dystrophy associated fer-1-like protein) (Fer-1 like protein 1) [Canis familiaris]	726	XP_540237	2.39e-95	blastx_RefSeq
Contig31693DeNovoAssembly	hepatocyte growth factor-regulated tyrosine kinase substrate [Danio rerio]	725	NP_956162	1.62e-123	blastx_Drerio
Contig112255DeNovoAssembly	solute carrier family 25 member 42 [Danio rerio]	725	NP_001038918	2.95e-16	blastx_Drerio
Contig34506DeNovoAssembly	PREDICTED: striated muscle-specific serine/threonine-protein kinase-like [Xenopus (Silurana) tropicalis]	725	XP_002934009	5.54e-76	blastx_RefSeq
Contig36764DeNovoAssembly	nudix-type motif 4 [Danio rerio]	724	NP_956404	5.95e-09	blastx_Drerio
Contig112186DeNovoAssembly	supervillin [Bos taurus]	724	NP_776615	1.1e-108	blastx_RefSeq
Contig88612DeNovoAssembly	protein phosphatase inhibitor 2 [Gallus gallus]	723	NP_001026484	1.17e-09	blastx_RefSeq
Contig89057DeNovoAssembly	PREDICTED: WASP homolog-associated protein with actin, membranes and microtubules-like [Xenopus (Silurana) tropicalis]	723	XP_002939667	6.29e-72	blastx_RefSeq
Contig112339DeNovoAssembly	vacuolar protein sorting 35 [Danio rerio]	722	NP_001020688	2.49e-116	blastx_Drerio
Contig89352DeNovoAssembly	CDGSH iron sulfur domain 3 [Xenopus (Silurana) tropicalis]	722	NP_001106562	1.85e-31	blastx_RefSeq
Contig111818DeNovoAssembly	sodium-dependent phosphate transporter 2 [Danio rerio]	721	NP_001071014	5.06e-61	blastx_Drerio
Contig29947DeNovoAssembly	PREDICTED: hypothetical protein LOC100392067 [Callithrix jacchus]	721	XP_002749312	5.03e-05	blastx_RefSeq
Contig31042DeNovoAssembly	PREDICTED: titin [Rattus norvegicus]	719	XP_575155	2.7e-83	blastx_RefSeq
Contig112613DeNovoAssembly	scavenger receptor class B, member 2 [Danio rerio]	717	NP_775366	2.27e-37	blastx_Drerio
Contig112418DeNovoAssembly	PREDICTED: hypothetical protein [Gallus gallus]	715	XP_420366	6.68e-42	blastx_RefSeq
Contig1176DeNovoAssembly	voltage-dependent calcium channel subunit alpha-2/delta-1 [Danio rerio]	714	NP_001038425	3.67e-104	blastx_Drerio
Contig88337DeNovoAssembly	PREDICTED: zinc finger MYND domain-containing protein 17-like [Xenopus (Silurana) tropicalis]	713	XP_002940645	6.7e-34	blastx_RefSeq
Contig112105DeNovoAssembly	supervillin [Danio rerio]	712	NP_001030338	2.51e-121	blastx_Drerio
Contig31730DeNovoAssembly	myoskeletin [Xenopus laevis]	712	NP_001091394	3.42e-22	blastx_RefSeq
Contig112012DeNovoAssembly	PREDICTED: hypothetical protein LOC100488659 [Xenopus (Silurana) tropicalis]	711	XP_002933173	0.000935	blastx_RefSeq
Contig29163DeNovoAssembly	PREDICTED: collagen alpha-1(XIX) chain-like [Macaca mulatta]	709	XP_001108025	9.51e-33	blastx_RefSeq
Contig36105DeNovoAssembly	PREDICTED: hypothetical protein [Monodelphis domestica]	709	XP_001380289	1.26e-93	blastx_RefSeq
Contig89754DeNovoAssembly	PREDICTED: similar to obscurin, cytoskeletal calmodulin and titin-interacting RhoGEF [Gallus gallus]	709	XP_418501	2.57e-62	blastx_RefSeq
Contig29457DeNovoAssembly	hypothetical protein LOC548893 [Xenopus (Silurana) tropicalis]	707	NP_001016139	6.57e-42	blastx_RefSeq
Contig112084DeNovoAssembly	PREDICTED: titin [Oryctolagus cuniculus]	707	XP_002712264	3.01e-87	blastx_RefSeq
Contig29755DeNovoAssembly	CAD protein [Danio rerio]	706	NP_001009884	7.97e-120	blastx_Drerio
Contig29467DeNovoAssembly	PREDICTED: similar to titin [Equus caballus]	706	XP_001917584	7.35e-86	blastx_RefSeq
Contig88851DeNovoAssembly	PREDICTED: similar to autism-related protein 1 [Gallus gallus]	705	XP_415729	1.84e-28	blastx_RefSeq
Contig112328DeNovoAssembly	protein phosphatase PTC7 homolog [Danio rerio]	703	NP_001007379	2.77e-56	blastx_Drerio
Contig29746DeNovoAssembly	PREDICTED: LOW QUALITY PROTEIN: neutral cholesterol ester hydrolase 1-like [Ailuropoda melanoleuca]	703	XP_002921639	1.71e-26	blastx_RefSeq
Contig34452DeNovoAssembly	PREDICTED: similar to basalin [Monodelphis domestica]	703	XP_001372216	5.89e-11	blastx_RefSeq
Contig34637DeNovoAssembly	PREDICTED: LOW QUALITY PROTEIN: TBC1 domain family member 1-like [Callithrix jacchus]	703	XP_002806713	3.92e-39	blastx_RefSeq
Contig88990DeNovoAssembly	PREDICTED: similar to microfilament and actin filament cross-linker protein isoform a isoform 1 [Canis familiaris]	701	XP_532549	6.06e-32	blastx_RefSeq
Contig30059DeNovoAssembly	sodium channel protein type 4 subunit alpha A [Danio rerio]	698	NP_001034914	6.64e-95	blastx_Drerio
Contig64983DeNovoAssembly	ankyrin repeat and SOCS box protein 2 [Mus musculus]	698	NP_075536	1.85e-57	blastx_RefSeq
Contig112300DeNovoAssembly	Kruppel-like factor 11b [Danio rerio]	697	NP_001071072	6.06e-40	blastx_Drerio
Contig65044DeNovoAssembly	PREDICTED: transferrin receptor (p90, CD71) [Taeniopygia guttata]	695	XP_002190347	3.74e-18	blastx_RefSeq
Contig112768DeNovoAssembly	RING finger protein 10 [Danio rerio]	694	NP_001116727	1.25e-61	blastx_Drerio
Contig111946DeNovoAssembly	PREDICTED: similar to semaphorin Y short [Monodelphis domestica]	694	XP_001366206	2.33e-12	blastx_RefSeq
Contig31837DeNovoAssembly	hypothetical protein BRAFLDRAFT_116964 [Branchiostoma floridae]	693	XP_002603094	0.000105	blastx_RefSeq
Contig41692DeNovoAssembly	vacuolar protein sorting 13 homolog A [Danio rerio]	692	NP_001112365	2.94e-95	blastx_Drerio
Contig32692DeNovoAssembly	zinc finger and BTB domain-containing protein 16 [Mus musculus]	691	NP_001028496	5.3e-25	blastx_RefSeq
Contig32327DeNovoAssembly	junction-mediating and -regulatory protein [Danio rerio]	690	NP_998437	1.3e-50	blastx_Drerio
Contig65171DeNovoAssembly	phosphoglycerate kinase 1 [Danio rerio]	690	NP_998552	3.05e-84	blastx_Drerio
Contig29720DeNovoAssembly	PREDICTED: hypothetical protein LOC780230 [Xenopus (Silurana) tropicalis]	689	XP_002932603	7.95e-05	blastx_RefSeq
Contig32488DeNovoAssembly	PREDICTED: LOW QUALITY PROTEIN: tyrosine-protein phosphatase non-receptor type 11-like [Pongo abelii]	688	XP_002823822	2.17e-71	blastx_RefSeq
Contig112217DeNovoAssembly	PREDICTED: similar to Nidogen-1 precursor (Entactin) [Gallus gallus]	688	XP_419556	7.19e-91	blastx_RefSeq
Contig31817DeNovoAssembly	homeodomain interacting protein kinase 3-like [Danio rerio]	687	NP_001073628	6.11e-109	blastx_Drerio
Contig33296DeNovoAssembly	PREDICTED: similar to hect domain and RLD 2 [Gallus gallus]	686	XP_001233308	9.67e-104	blastx_RefSeq
Contig112581DeNovoAssembly	retinoic acid receptor RXR-gamma-A [Danio rerio]	685	NP_571292	5e-87	blastx_Drerio
Contig29204DeNovoAssembly	PREDICTED: similar to novel immunoglobulin I-set domain containing protein [Gallus gallus]	685	XP_001232287	4.99e-52	blastx_RefSeq
Contig32160DeNovoAssembly	PREDICTED: LOW QUALITY PROTEIN: titin-like [Ailuropoda melanoleuca]	683	XP_002918867	5.85e-77	blastx_RefSeq
Contig34287DeNovoAssembly	PREDICTED: similar to T-cell activation protein phosphatase 2C; TA-PP2C [Gallus gallus]	681	XP_415161	3.72e-108	blastx_RefSeq
Contig92798DeNovoAssembly	PREDICTED: similar to acetylcholinesterase collagen-like tail subunit [Gallus gallus]	681	XP_001235720	3.32e-40	blastx_RefSeq
Contig97484DeNovoAssembly	PREDICTED: similar to RCC1 domain containing 1 [Gallus gallus]	681	XP_001233548	1.44e-51	blastx_RefSeq
Contig35009DeNovoAssembly	PREDICTED: similar to restin [Ornithorhynchus anatinus]	680	XP_001506575	4.01e-78	blastx_RefSeq
Contig35725DeNovoAssembly	phosphatidylserine synthase 1 [Danio rerio]	679	NP_957250	7.71e-32	blastx_Drerio
Contig31279DeNovoAssembly	PREDICTED: hypothetical protein LOC100127807 [Xenopus (Silurana) tropicalis]	679	XP_002938748	3.52e-34	blastx_RefSeq
Contig32069DeNovoAssembly	PREDICTED: similar to KIAA0404 [Equus caballus]	679	XP_001916790	4.61e-26	blastx_RefSeq
Contig29682DeNovoAssembly	choline/ethanolaminephosphotransferase 1 [Danio rerio]	677	NP_001103187	2.35e-81	blastx_Drerio
Contig47839DeNovoAssembly	solute carrier family 16 (monocarboxylic acid transporters), member 9a [Danio rerio]	677	NP_956704	9.57e-67	blastx_Drerio
Contig87971DeNovoAssembly	solute carrier family 43 member 3 [Danio rerio]	677	NP_001035011	1.64e-50	blastx_Drerio
Contig29568DeNovoAssembly	PREDICTED: similar to hCG2038359 [Equus caballus]	677	XP_001496916	4.63e-10	blastx_RefSeq
Contig65698DeNovoAssembly	PREDICTED: LOW QUALITY PROTEIN: bullous pemphigoid antigen 1, isoforms 6/9/10-like [Callithrix jacchus]	677	XP_002806755	3.95e-102	blastx_RefSeq
Contig33571DeNovoAssembly	5,10-methylenetetrahydrofolate reductase (NADPH)-like [Danio rerio]	676	NP_001121727	1.36e-121	blastx_Drerio
Contig43874DeNovoAssembly	hypothetical protein BRAFLDRAFT_201928 [Branchiostoma floridae]	676	XP_002592879	1.09e-27	blastx_RefSeq
Contig32791DeNovoAssembly	si:dkey-151c10.1 [Danio rerio]	675	NP_001093502	5.4e-86	blastx_Drerio
Contig31707DeNovoAssembly	PREDICTED: Shaw-related voltage-gated potassium channel protein 2 [Bos taurus]	675	XP_590276	1.02e-25	blastx_RefSeq
Contig88654DeNovoAssembly	zinc finger, MYND domain containing 11 isoform 2 [Danio rerio]	674	NP_001071051	1.67e-79	blastx_Drerio
Contig65124DeNovoAssembly	PREDICTED: ryanodine receptor 3-like, partial [Xenopus (Silurana) tropicalis]	674	XP_002935386	1.7e-89	blastx_RefSeq
Contig89440DeNovoAssembly	PREDICTED: similar to synaptopodin 2 [Monodelphis domestica]	674	XP_001371751	9.53e-24	blastx_RefSeq
Contig91312DeNovoAssembly	PREDICTED: AMP deaminase 3-like [Pongo abelii]	674	XP_002822089	3.64e-116	blastx_RefSeq
Contig30947DeNovoAssembly	dual specificity protein phosphatase 22-B [Danio rerio]	673	NP_001017742	4.12e-70	blastx_Drerio
Contig31424DeNovoAssembly	wu:fk52f12 [Danio rerio]	673	NP_001116308	2.13e-42	blastx_Drerio
Contig33141DeNovoAssembly	PREDICTED: similar to Kinesin heavy chain (Ubiquitous kinesin heavy chain) (UKHC) isoform 6 [Canis familiaris]	673	XP_859526	1.53e-90	blastx_RefSeq
Contig89190DeNovoAssembly	PREDICTED: similar to MICAL-like protein 1 (Molecule interacting with Rab13) (MIRab13) [Sus scrofa]	673	XP_001924679	7.46e-29	blastx_RefSeq
Contig31628DeNovoAssembly	PREDICTED: proline-rich nuclear receptor coactivator 1 isoform 1 [Macaca mulatta]	671	XP_001094534	5.75e-05	blastx_RefSeq
Contig89321DeNovoAssembly	PREDICTED: hypothetical protein [Mus musculus]	671	XP_001475485	7.21e-32	blastx_RefSeq
Contig88482DeNovoAssembly	protein RMD5 homolog B [Danio rerio]	670	NP_957068	4.33e-104	blastx_Drerio
Contig112685DeNovoAssembly	mothers against decapentaplegic homolog 1 [Danio rerio]	670	NP_571431	3.53e-114	blastx_Drerio
Contig90602DeNovoAssembly	PREDICTED: similar to L-FILIP [Monodelphis domestica]	670	XP_001373962	2.01e-34	blastx_RefSeq
Contig32086DeNovoAssembly	hyaluronan and proteoglycan link protein 3 [Danio rerio]	669	NP_998266	5.23e-25	blastx_Drerio
Contig36264DeNovoAssembly	PREDICTED: xin actin-binding repeat containing 2 [Bos taurus]	669	XP_002703652	6.18e-68	blastx_RefSeq
Contig88258DeNovoAssembly	ras-related protein Rab-24 [Oncorhynchus mykiss]	669	NP_001117845	7.98e-108	blastx_RefSeq
Contig88885DeNovoAssembly	apolipoprotein O-like [Xenopus (Silurana) tropicalis]	669	NP_001135703	6.04e-31	blastx_RefSeq
Contig29497DeNovoAssembly	LIM domain only protein 7 [Danio rerio]	668	NP_001121703	4.68e-34	blastx_Drerio
Contig34233DeNovoAssembly	PREDICTED: nidogen-1-like [Xenopus (Silurana) tropicalis]	668	XP_002935874	1.8e-67	blastx_RefSeq
Contig88732DeNovoAssembly	enhancer of zeste 2 [Oryzias latipes]	668	NP_001098571	1.38e-59	blastx_RefSeq
Contig112150DeNovoAssembly	myosin-9 isoform 1 [Mus musculus]	668	NP_071855	1.68e-65	blastx_RefSeq
Contig2612DeNovoAssembly	protein kinase C, theta [Danio rerio]	667	NP_001082839	4.76e-95	blastx_Drerio
Contig112643DeNovoAssembly	UV excision repair protein RAD23 homolog A [Danio rerio]	667	NP_001003739	1.81e-86	blastx_Drerio
Contig32474DeNovoAssembly	PREDICTED: similar to integrin, alpha 7 [Equus caballus]	667	XP_001916633	1.15e-82	blastx_RefSeq
Contig29585DeNovoAssembly	calpain 1, (mu/I) large subunit a [Danio rerio]	666	NP_956739	1.51e-109	blastx_Drerio
Contig30468DeNovoAssembly	procollagen-proline, 2-oxoglutarate 4-dioxygenase (proline 4-hydroxylase), alpha 1 polypeptide [Salmo salar]	666	NP_001167096	2.08e-100	blastx_RefSeq
Contig113995DeNovoAssembly	serine carboxypeptidase 1 [Danio rerio]	663	NP_956486	1.85e-75	blastx_Drerio
Contig29461DeNovoAssembly	PREDICTED: similar to alpha 1 type XIX collagen [Equus caballus]	663	XP_001500586	6.62e-38	blastx_RefSeq
Contig29679DeNovoAssembly	RING finger and CCCH-type zinc finger domain-containing protein 2 [Mus musculus]	663	NP_001094061	2.22e-09	blastx_RefSeq
Contig112323DeNovoAssembly	PREDICTED: kelch domain containing 3 [Taeniopygia guttata]	663	XP_002198162	1.95e-106	blastx_RefSeq
Contig29243DeNovoAssembly	PREDICTED: ATP-dependent Clp protease ATP-binding subunit clpX-like, mitochondrial-like [Callithrix jacchus]	662	XP_002753288	8.56e-70	blastx_RefSeq
Contig89095DeNovoAssembly	PREDICTED: similar to SWI/SNF-related matrix-associated actin-dependent regulator of chromatin d2 [Gallus gallus]	660	XP_425835	2.61e-111	blastx_RefSeq
Contig34666DeNovoAssembly	PREDICTED: LOW QUALITY PROTEIN: striated muscle preferentially expressed protein kinase-like [Ailuropoda melanoleuca]	659	XP_002924854	7.02e-32	blastx_RefSeq
Contig88487DeNovoAssembly	PREDICTED: RNA-directed DNA polymerase from mobile element jockey-like [Xenopus (Silurana) tropicalis]	659	XP_002938110	3.17e-08	blastx_RefSeq
Contig30950DeNovoAssembly	im:7150765 [Danio rerio]	658	NP_001116316	9.62e-85	blastx_Drerio
Contig65112DeNovoAssembly	ldha [Danio rerio]	658	NP_571321	2.83e-44	blastx_Drerio
Contig30035DeNovoAssembly	uveal autoantigen with coiled-coil domains and ankyrin repeats protein [Bos taurus]	657	NP_776634	3.95e-19	blastx_RefSeq
Contig113886DeNovoAssembly	Acidic leucine-rich nuclear phosphoprotein 32 family member B [Salmo salar]	657	NP_001134633	9.46e-05	blastx_RefSeq
Contig35006DeNovoAssembly	PREDICTED: similar to connectin/titin [Gallus gallus]	656	XP_001234179	6.43e-70	blastx_RefSeq
Contig39909DeNovoAssembly	synemin [Danio rerio]	655	NP_001038340	1.4e-51	blastx_Drerio
Contig89736DeNovoAssembly	kelch-like protein 31 [Danio rerio]	655	NP_001003727	3.17e-112	blastx_Drerio
Contig34295DeNovoAssembly	leucine-rich PPR-motif containing [Danio rerio]	654	NP_001136064	4.01e-83	blastx_Drerio
Contig88724DeNovoAssembly	dynactin subunit 5 [Danio rerio]	654	NP_001002497	2.12e-92	blastx_Drerio
Contig89896DeNovoAssembly	PREDICTED: RNA binding motif protein 20 [Taeniopygia guttata]	654	XP_002194174	1.03e-35	blastx_RefSeq
Contig30920DeNovoAssembly	probable RNA-binding protein 19 [Danio rerio]	653	NP_944597	3.88e-78	blastx_Drerio
Contig29814DeNovoAssembly	PREDICTED: titin [Bos taurus]	652	XP_002703630	3.68e-86	blastx_RefSeq
Contig87967DeNovoAssembly	PREDICTED: amyloid beta A4 precursor protein-binding family B member 2 isoform 6 [Macaca mulatta]	652	XP_001097537	5.31e-85	blastx_RefSeq
Contig34205DeNovoAssembly	PREDICTED: similar to titin [Equus caballus]	651	XP_001917584	4.5e-76	blastx_RefSeq
Contig29136DeNovoAssembly	voltage-dependent calcium channel gamma-6 subunit [Danio rerio]	650	NP_001076560	3.54e-23	blastx_Drerio
Contig64970DeNovoAssembly	NADP-dependent malic enzyme, mitochondrial [Danio rerio]	650	NP_001082825	5.17e-99	blastx_Drerio
Contig112644DeNovoAssembly	PREDICTED: LOW QUALITY PROTEIN: myopalladin-like [Pongo abelii]	650	XP_002820938	0.000601	blastx_RefSeq
Contig36107DeNovoAssembly	PREDICTED: hypothetical protein [Gallus gallus]	649	XP_421755	2.33e-16	blastx_RefSeq
Contig34389DeNovoAssembly	HECT domain containing 3 [Danio rerio]	648	NP_001070627	4.61e-116	blastx_Drerio
Contig38974DeNovoAssembly	dephospho-CoA kinase domain-containing protein [Danio rerio]	648	NP_001038908	3.94e-83	blastx_Drerio
Contig88599DeNovoAssembly	PREDICTED: mitochondrial sodium/hydrogen exchanger NHA2 isoform 2 [Callithrix jacchus]	647	XP_002745579	4.81e-46	blastx_RefSeq
Contig4142DeNovoAssembly	retinoic acid induced 14-like [Danio rerio]	646	NP_001104687	8.05e-36	blastx_Drerio
Contig112007DeNovoAssembly	titin isoform novex-2 [Homo sapiens]	646	NP_597681	2.33e-93	blastx_RefSeq
Contig89024DeNovoAssembly	pre-B-cell leukemia homeobox interacting protein 1 [Danio rerio]	645	NP_001073425	1.16e-10	blastx_Drerio
Contig112015DeNovoAssembly	ariadne ubiquitin-conjugating enzyme E2 binding protein homolog 1 [Danio rerio]	645	NP_956052	1.44e-93	blastx_Drerio
Contig30998DeNovoAssembly	PREDICTED: spectrin repeat containing, nuclear envelope 2 [Bos taurus]	644	XP_002700701	2.08e-17	blastx_RefSeq
Contig89306DeNovoAssembly	ankyrin 1, erythrocytic [Danio rerio]	643	NP_001005969	9.7e-26	blastx_Drerio
Contig29714DeNovoAssembly	PREDICTED: similar to Phosphatidic acid phosphatase type 2B [Monodelphis domestica]	642	XP_001381300	1.09e-10	blastx_RefSeq
Contig30207DeNovoAssembly	PREDICTED: hypothetical protein [Taeniopygia guttata]	642	XP_002189566	1.4e-74	blastx_RefSeq
Contig97224DeNovoAssembly	nesprin-2 [Mus musculus]	642	NP_001005510	1.13e-15	blastx_RefSeq
Contig33381DeNovoAssembly	PREDICTED: hypothetical protein [Monodelphis domestica]	641	XP_001372700	1.01e-56	blastx_RefSeq
Contig65212DeNovoAssembly	PREDICTED: ryanodine receptor 3 [Equus caballus]	641	XP_001918291	1.14e-92	blastx_RefSeq
Contig92848DeNovoAssembly	PREDICTED: hypothetical protein [Hydra magnipapillata]	641	XP_002156916	7.34e-07	blastx_RefSeq
Contig602DeNovoAssembly	PREDICTED: similar to hect domain and RLD 2 [Gallus gallus]	640	XP_001233308	2.13e-99	blastx_RefSeq
Contig32030DeNovoAssembly	PREDICTED: hypothetical protein [Taeniopygia guttata]	640	XP_002192902	3.36e-20	blastx_RefSeq
Contig32487DeNovoAssembly	PREDICTED: hypothetical protein LOC100487934 [Xenopus (Silurana) tropicalis]	640	XP_002933263	3.05e-13	blastx_RefSeq
Contig32908DeNovoAssembly	myosin-Ic [Gallus gallus]	640	NP_001006220	1.17e-89	blastx_RefSeq
Contig111916DeNovoAssembly	semaphorin-3C precursor [Bos taurus]	640	NP_001094552	9.64e-68	blastx_RefSeq
Contig31521DeNovoAssembly	fat storage-inducing transmembrane protein 2 [Danio rerio]	638	NP_001018334	4.91e-46	blastx_Drerio
Contig31698DeNovoAssembly	sodium channel protein type 4 subunit alpha B [Danio rerio]	638	NP_001038530	3.67e-09	blastx_Drerio
Contig112362DeNovoAssembly	annexin A6 [Danio rerio]	638	NP_001002038	1.57e-68	blastx_Drerio
Contig88828DeNovoAssembly	PREDICTED: titin [Bos taurus]	638	XP_002703630	5.3e-58	blastx_RefSeq
Contig31172DeNovoAssembly	PREDICTED: c-Jun-amino-terminal kinase-interacting protein 4-like [Xenopus (Silurana) tropicalis]	637	XP_002940009	3.32e-20	blastx_RefSeq
Contig111808DeNovoAssembly	PREDICTED: similar to hCG21065 [Ornithorhynchus anatinus]	636	XP_001517114	2.19e-72	blastx_RefSeq
Contig32482DeNovoAssembly	charged multivesicular body protein 6 [Danio rerio]	635	NP_001003874	1.22e-28	blastx_Drerio
Contig28780DeNovoAssembly	periodic tryptophan protein 1 homolog [Danio rerio]	634	NP_956586	7.05e-69	blastx_Drerio
Contig29277DeNovoAssembly	galactose-1-phosphate uridylyltransferase [Danio rerio]	634	NP_001074081	6.99e-69	blastx_Drerio
Contig30789DeNovoAssembly	furry homolog-like [Danio rerio]	634	NP_001153139	4.25e-90	blastx_Drerio
Contig91170DeNovoAssembly	tubulin, beta 2c [Danio rerio]	634	NP_942104	1.51e-87	blastx_Drerio
Contig96142DeNovoAssembly	pyruvate dehydrogenase phosphatase regulatory subunit, mitochondrial [Danio rerio]	634	NP_956771	3.49e-76	blastx_Drerio
Contig32971DeNovoAssembly	phosphorylase b kinase regulatory subunit alpha, skeletal muscle isoform [Rattus norvegicus]	634	NP_072148	2.67e-46	blastx_RefSeq
Contig35627DeNovoAssembly	PREDICTED: similar to Ankyrin repeat and SOCS box-containing 2 [Equus caballus]	634	XP_001497896	1.87e-15	blastx_RefSeq
Contig88994DeNovoAssembly	protein MEMO1 [Danio rerio]	633	NP_956088	5.01e-99	blastx_Drerio
Contig38341DeNovoAssembly	PREDICTED: E3 ubiquitin-protein ligase NEDD4-like isoform 8 [Callithrix jacchus]	633	XP_002757328	1.68e-24	blastx_RefSeq
Contig88173DeNovoAssembly	GI14846 [Drosophila mojavensis]	633	XP_002010168	0.000253	blastx_RefSeq
Contig29630DeNovoAssembly	isochorismatase domain-containing protein 1 [Danio rerio]	632	NP_001073450	1.11e-82	blastx_Drerio
Contig31751DeNovoAssembly	RILP-like protein 1 [Danio rerio]	632	NP_001073132	1.37e-40	blastx_Drerio
Contig2447DeNovoAssembly	PREDICTED: similar to Kinesin-like protein KIF13A (Kinesin-like protein RBKIN) [Monodelphis domestica]	632	XP_001376282	1.26e-104	blastx_RefSeq
Contig30887DeNovoAssembly	PREDICTED: similar to hepatitis B virus x associated protein [Taeniopygia guttata]	632	XP_002189691	2.28e-21	blastx_RefSeq
Contig33848DeNovoAssembly	PREDICTED: similar to titin [Ornithorhynchus anatinus]	632	XP_001515433	1.83e-79	blastx_RefSeq
Contig36787DeNovoAssembly	PREDICTED: similar to laminin, gamma 3 [Taeniopygia guttata]	632	XP_002195417	1.29e-16	blastx_RefSeq
Contig91734DeNovoAssembly	protein fem-1 homolog A [Danio rerio]	631	NP_956131	5.86e-100	blastx_Drerio
Contig112690DeNovoAssembly	Acidic leucine-rich nuclear phosphoprotein 32 family member B [Salmo salar]	631	NP_001134633	6.8e-10	blastx_RefSeq
Contig113030DeNovoAssembly	leucine-rich repeat flightless-interacting protein 1 isoform 1 [Homo sapiens]	631	NP_001131022	1.01e-29	blastx_RefSeq
Contig28809DeNovoAssembly	armadillo repeat-containing protein 8 [Danio rerio]	630	NP_001073151	1.03e-104	blastx_Drerio
Contig32125DeNovoAssembly	PHD finger protein 20, b [Danio rerio]	629	NP_001004114	1.62e-09	blastx_Drerio
Contig88119DeNovoAssembly	ankyrin 1, erythrocytic [Danio rerio]	629	NP_001005969	1.79e-24	blastx_Drerio
Contig28808DeNovoAssembly	PREDICTED: e3 ubiquitin-protein ligase RNF123 [Xenopus (Silurana) tropicalis]	629	XP_002936521	6.01e-91	blastx_RefSeq
Contig39750DeNovoAssembly	PREDICTED: calcitonin receptor-like [Xenopus (Silurana) tropicalis]	629	XP_002934645	1.32e-13	blastx_RefSeq
Contig88249DeNovoAssembly	amyloid beta (A4) precursor protein-binding, family B, member 3 [Xenopus (Silurana) tropicalis]	629	NP_001096402	1.12e-20	blastx_RefSeq
Contig90696DeNovoAssembly	PREDICTED: nebulin-like [Xenopus (Silurana) tropicalis]	629	XP_002936709	1.22e-59	blastx_RefSeq
Contig112456DeNovoAssembly	conserved hypothetical protein [Culex quinquefasciatus]	629	XP_001862018	5.04e-05	blastx_RefSeq
Contig601DeNovoAssembly	monoglyceride lipase [Danio rerio]	628	NP_956591	1.09e-74	blastx_Drerio
Contig30620DeNovoAssembly	filamin A-interacting protein 1-like [Danio rerio]	628	NP_001103956	1.19e-52	blastx_Drerio
Contig30936DeNovoAssembly	mitochondrial dicarboxylate carrier [Danio rerio]	628	NP_957466	2.84e-38	blastx_Drerio
Contig31652DeNovoAssembly	DDB1- and CUL4-associated factor 6 [Danio rerio]	628	NP_001138562	7.84e-105	blastx_Drerio
Contig34346DeNovoAssembly	neurofilament, medium polypeptide 150kDa isoform 1 [Danio rerio]	628	NP_001104684	7.06e-05	blastx_Drerio
Contig30102DeNovoAssembly	PREDICTED: semaphorin-6D-like [Xenopus (Silurana) tropicalis]	628	XP_002937315	9.31e-36	blastx_RefSeq
Contig30103DeNovoAssembly	PREDICTED: similar to titin isoform N2-A [Gallus gallus]	628	XP_001234142	7.53e-78	blastx_RefSeq
Contig32480DeNovoAssembly	xeroderma pigmentosum, complementation group C [Danio rerio]	627	NP_001038675	1.35e-40	blastx_Drerio
Contig37733DeNovoAssembly	PREDICTED: similar to titin isoform novex-1 [Gallus gallus]	627	XP_001234123	3.99e-79	blastx_RefSeq
Contig65814DeNovoAssembly	PREDICTED: ryanodine receptor 3-like, partial [Pongo abelii]	627	XP_002825294	2.11e-96	blastx_RefSeq
Contig31629DeNovoAssembly	inosine-5'-monophosphate dehydrogenase 2 [Danio rerio]	626	NP_958872	1.54e-44	blastx_Drerio
Contig112469DeNovoAssembly	protein phosphatase 1 regulatory subunit 12A [Danio rerio]	626	NP_001003870	1.94e-47	blastx_Drerio
Contig40670DeNovoAssembly	nuclear receptor subfamily 1 group D member 2 [Mus musculus]	626	NP_035714	4.64e-19	blastx_RefSeq
Contig48184DeNovoAssembly	PREDICTED: filamin-A-interacting protein 1-like [Ailuropoda melanoleuca]	626	XP_002925520	3.49e-83	blastx_RefSeq
Contig28872DeNovoAssembly	PREDICTED: la related protein [Oryctolagus cuniculus]	625	XP_002710379	6.19e-24	blastx_RefSeq
Contig88931DeNovoAssembly	PREDICTED: similar to KIAA1404 protein [Gallus gallus]	625	XP_417395	5.42e-20	blastx_RefSeq
Contig31297DeNovoAssembly	coronin-6 [Danio rerio]	624	NP_956690	1.32e-112	blastx_Drerio
Contig32019DeNovoAssembly	androgen receptor [Danio rerio]	624	NP_001076592	1.38e-37	blastx_Drerio
Contig112187DeNovoAssembly	PREDICTED: similar to Hrs [Monodelphis domestica]	624	XP_001370778	1.02e-26	blastx_RefSeq
Contig31598DeNovoAssembly	acyl-CoA thioesterase 9 [Danio rerio]	623	NP_001018580	2.39e-106	blastx_Drerio
Contig29830DeNovoAssembly	Phosphatidylinositol-5-phosphate 4-kinase type-2 beta [Salmo salar]	623	NP_001158866	7.18e-89	blastx_RefSeq
Contig31539DeNovoAssembly	GE20182 [Drosophila yakuba]	623	XP_002094477	2.36e-07	blastx_RefSeq
Contig31780DeNovoAssembly	glypican-5 [Bos taurus]	623	NP_001095540	5.42e-20	blastx_RefSeq
Contig32494DeNovoAssembly	PREDICTED: similar to coiled-coil alpha-helical rod protein 1 [Monodelphis domestica]	623	XP_001375873	6.63e-18	blastx_RefSeq
Contig29505DeNovoAssembly	zinc finger protein 36, C3H type-like 2 [Danio rerio]	622	NP_001070621	2.44e-10	blastx_Drerio
Contig33311DeNovoAssembly	AP-4 complex subunit beta-1 [Danio rerio]	621	NP_956632	3.73e-75	blastx_Drerio
Contig36161DeNovoAssembly	cation-independent mannose-6-phosphate receptor [Danio rerio]	621	NP_001034716	2.26e-72	blastx_Drerio
Contig31816DeNovoAssembly	PREDICTED: potassium voltage-gated channel subfamily A member 3-like [Xenopus (Silurana) tropicalis]	621	XP_002939286	1.93e-25	blastx_RefSeq
Contig32571DeNovoAssembly	voltage-dependent calcium channel subunit alpha-2/delta-1 [Danio rerio]	620	NP_001038425	7.95e-78	blastx_Drerio
Contig33977DeNovoAssembly	carboxy-terminal domain RNA polymerase II polypeptide A small phosphatase 1 [Danio rerio]	620	NP_001018551	3.34e-76	blastx_Drerio
Contig2699DeNovoAssembly	patatin-like phospholipase domain containing 6 [Xenopus (Silurana) tropicalis]	620	NP_001090744	2.82e-93	blastx_RefSeq
Contig32169DeNovoAssembly	PREDICTED: hypothetical protein [Taeniopygia guttata]	620	XP_002192902	2.04e-67	blastx_RefSeq
Contig65144DeNovoAssembly	junctophilin-2 [Danio rerio]	619	NP_001082833	9.92e-56	blastx_Drerio
Contig29824DeNovoAssembly	SH3 multiple domains 2 like [Danio rerio]	618	NP_001038257	1.08e-18	blastx_Drerio
Contig33536DeNovoAssembly	RNA-binding protein FUS [Danio rerio]	618	NP_957377	1.19e-49	blastx_Drerio
Contig113053DeNovoAssembly	PREDICTED: similar to TBC1 (tre-2/USP6, BUB2, cdc16) domain family, member 1 [Monodelphis domestica]	618	XP_001374386	9.08e-52	blastx_RefSeq
Contig30317DeNovoAssembly	zinc finger, RAN-binding domain containing 1b [Danio rerio]	617	NP_001071236	9.28e-87	blastx_Drerio
Contig31320DeNovoAssembly	PREDICTED: f-box/WD repeat-containing protein 7-like [Ailuropoda melanoleuca]	617	XP_002913900	1.38e-116	blastx_RefSeq
Contig33950DeNovoAssembly	PREDICTED: similar to Mitogen-activated protein kinase kinase kinase 15 (MAPK/ERK kinase kinase 15) (MEK kinase 15) (MEKK 15) [Equus caballus]	617	XP_001491451	1.24e-24	blastx_RefSeq
Contig88169DeNovoAssembly	SLAM family member 5 [Rattus norvegicus]	617	NP_001178935	1.98e-06	blastx_RefSeq
Contig29603DeNovoAssembly	protein phosphatase 1 regulatory subunit 3C [Danio rerio]	616	NP_957128	7.79e-86	blastx_Drerio
Contig34413DeNovoAssembly	RNA-binding protein Musashi homolog 1 [Danio rerio]	616	NP_001013534	3.18e-103	blastx_Drerio
Contig88673DeNovoAssembly	CD151 antigen [Danio rerio]	616	NP_991213	1.03e-45	blastx_Drerio
Contig89564DeNovoAssembly	probable global transcription activator SNF2L2 isoform 1 [Danio rerio]	616	NP_997881	3.41e-57	blastx_Drerio
Contig112592DeNovoAssembly	bcl-2-like protein 13 [Danio rerio]	616	NP_001038356	6.1e-38	blastx_Drerio
Contig90448DeNovoAssembly	PREDICTED: similar to obscurin, cytoskeletal calmodulin and titin-interacting RhoGEF [Gallus gallus]	615	XP_418501	1.74e-63	blastx_RefSeq
Contig30639DeNovoAssembly	PREDICTED: hypothetical protein [Ornithorhynchus anatinus]	614	XP_001512043	5.75e-91	blastx_RefSeq
Contig112321DeNovoAssembly	PREDICTED: similar to nucleoporin 98kD [Gallus gallus]	614	XP_428171	4.61e-48	blastx_RefSeq
Contig112534DeNovoAssembly	PREDICTED: similar to endonuclease-reverse transcriptase [Strongylocentrotus purpuratus]	614	XP_788615	1.27e-05	blastx_RefSeq
Contig29815DeNovoAssembly	PREDICTED: glycyl-tRNA synthetase [Taeniopygia guttata]	613	XP_002193565	1.95e-99	blastx_RefSeq
Contig31649DeNovoAssembly	PREDICTED: ubiquitin carboxyl-terminal hydrolase 25 isoform 1 [Callithrix jacchus]	613	XP_002761359	4.46e-11	blastx_RefSeq
Contig32817DeNovoAssembly	PREDICTED: xin actin-binding repeat containing 2 isoform 1 [Equus caballus]	613	XP_001497061	5.57e-46	blastx_RefSeq
Contig32648DeNovoAssembly	PREDICTED: titin [Rattus norvegicus]	612	XP_001065955	1.95e-91	blastx_RefSeq
Contig4804DeNovoAssembly	carnosine synthase 1 [Gallus gallus]	611	NP_001166064	6.22e-13	blastx_RefSeq
Contig29321DeNovoAssembly	PREDICTED: E74-like factor 2 (ets domain transcription factor) [Taeniopygia guttata]	611	XP_002193938	1.45e-78	blastx_RefSeq
Contig29350DeNovoAssembly	PREDICTED: similar to retinoblastoma-associated factor 600 (RBAF600) [Gallus gallus]	611	XP_417626	9.21e-41	blastx_RefSeq
Contig32359DeNovoAssembly	methylthioribose-1-phosphate isomerase [Danio rerio]	610	NP_001104708	9.69e-105	blastx_Drerio
Contig29740DeNovoAssembly	SAM and SH3 domain containing 1 [Danio rerio]	608	NP_001038284	3.49e-30	blastx_Drerio
Contig30807DeNovoAssembly	hsp90 co-chaperone Cdc37 [Danio rerio]	608	NP_957332	4.51e-62	blastx_Drerio
Contig33403DeNovoAssembly	sarcosine dehydrogenase, mitochondrial [Danio rerio]	608	NP_957422	5.37e-39	blastx_Drerio
Contig89070DeNovoAssembly	Angiopoietin-related protein 4 [Salmo salar]	608	NP_001133413	7.11e-86	blastx_RefSeq
Contig111947DeNovoAssembly	secernin-2 [Danio rerio]	607	NP_001025287	5.23e-95	blastx_Drerio
Contig30994DeNovoAssembly	lysocardiolipin acyltransferase 1 [Danio rerio]	606	NP_998435	5.5e-68	blastx_Drerio
Contig31996DeNovoAssembly	Smith-Magenis syndrome chromosomal region candidate gene 8-B protein homolog [Danio rerio]	606	NP_999967	1.73e-05	blastx_Drerio
Contig32034DeNovoAssembly	synemin [Danio rerio]	606	NP_001038340	6.25e-56	blastx_Drerio
Contig37381DeNovoAssembly	acetylcholine receptor subunit delta [Danio rerio]	606	NP_996947	2.4e-23	blastx_Drerio
Contig29452DeNovoAssembly	ryanodine receptor 1b (skeletal) [Danio rerio]	605	NP_001096041	8.66e-82	blastx_Drerio
Contig31762DeNovoAssembly	PREDICTED: similar to neighbor of BRCA1 gene 1 [Taeniopygia guttata]	605	XP_002195327	4.33e-27	blastx_RefSeq
Contig47890DeNovoAssembly	PREDICTED: similar to titin [Canis familiaris]	605	XP_535981	9.8e-88	blastx_RefSeq
Contig88855DeNovoAssembly	PREDICTED: sema domain, immunoglobulin domain (Ig), short basic domain, secreted, (semaphorin) 3C [Taeniopygia guttata]	605	XP_002187763	3.47e-101	blastx_RefSeq
Contig112487DeNovoAssembly	PREDICTED: similar to titin isoform N2-A [Gallus gallus]	605	XP_001234116	1.52e-72	blastx_RefSeq
Contig30621DeNovoAssembly	family with sequence similarity 114, member A1 [Danio rerio]	604	NP_001082947	7.42e-41	blastx_Drerio
Contig88150DeNovoAssembly	microtubule-associated protein, RP/EB family, member 3 [Xenopus laevis]	604	NP_001083449	2.4e-70	blastx_RefSeq
Contig89020DeNovoAssembly	ankyrin repeat and SOCS box-containing 10 [Danio rerio]	603	NP_001070616	2.01e-22	blastx_Drerio
Contig29648DeNovoAssembly	tensin 1 [Rattus norvegicus]	603	NP_001178739	6.56e-52	blastx_RefSeq
Contig56948DeNovoAssembly	PREDICTED: similar to utrophin (homologous to dystrophin), [Monodelphis domestica]	603	XP_001381031	1.73e-52	blastx_RefSeq
Contig65014DeNovoAssembly	obscurin isoform 1 [Mus musculus]	602	NP_001164983	3.26e-43	blastx_RefSeq
Contig65203DeNovoAssembly	PREDICTED: similar to obscurin, cytoskeletal calmodulin and titin-interacting RhoGEF [Gallus gallus]	602	XP_418501	9.17e-46	blastx_RefSeq
Contig88464DeNovoAssembly	obscurin-like protein 1 [Oryctolagus cuniculus]	602	NP_001164956	4.42e-32	blastx_RefSeq
Contig31158DeNovoAssembly	PREDICTED: similar to endophilin B1 isoform 3 [Equus caballus]	601	XP_001495966	2.46e-51	blastx_RefSeq
Contig34144DeNovoAssembly	ubiquilin-4 [Danio rerio]	600	NP_998521	7.89e-27	blastx_Drerio
Contig32937DeNovoAssembly	PREDICTED: similar to calcium/calmodulin-dependent protein kinase II beta 7 subunit isoform 1 [Monodelphis domestica]	600	XP_001370027	7e-14	blastx_RefSeq
Contig91998DeNovoAssembly	PREDICTED: phosphorylase b kinase regulatory subunit beta-like [Xenopus (Silurana) tropicalis]	600	XP_002931715	7.06e-99	blastx_RefSeq
Contig89685DeNovoAssembly	beta-taxilin [Gallus gallus]	599	NP_990085	3.83e-20	blastx_RefSeq
Contig31332DeNovoAssembly	ubiquitin-conjugating enzyme E2 E3 [Danio rerio]	598	NP_957215	1.21e-19	blastx_Drerio
Contig31483DeNovoAssembly	PREDICTED: similar to complement C4-1 [Gallus gallus]	598	XP_417086	8.11e-39	blastx_RefSeq
Contig32091DeNovoAssembly	PREDICTED: similar to ubiquitin specific peptidase 7 (herpes virus-associated) [Ornithorhynchus anatinus]	598	XP_001506396	4.22e-104	blastx_RefSeq
Contig112130DeNovoAssembly	calcium binding and coiled-coil domain 2 [Danio rerio]	597	NP_001018577	3.82e-42	blastx_Drerio
Contig89778DeNovoAssembly	ryanodine receptor 3 [Gallus gallus]	597	NP_996757	9.13e-91	blastx_RefSeq
Contig89906DeNovoAssembly	polyadenylate-binding protein nuclear 1 isoform 1 [Danio rerio]	595	NP_998424	1.28e-21	blastx_Drerio
Contig31126DeNovoAssembly	PREDICTED: diacylglycerol kinase zeta [Taeniopygia guttata]	595	XP_002198855	2.75e-47	blastx_RefSeq
Contig33580DeNovoAssembly	RNA-binding protein Musashi homolog 1 [Danio rerio]	594	NP_001013534	4.9e-106	blastx_Drerio
Contig90665DeNovoAssembly	carbohydrate kinase domain-containing protein [Danio rerio]	594	NP_001103590	2.05e-88	blastx_Drerio
Contig33951DeNovoAssembly	titin isoform N2-A [Mus musculus]	594	NP_035782	4.36e-61	blastx_RefSeq
Contig112657DeNovoAssembly	kelch-like protein 31 [Danio rerio]	593	NP_001003727	3.76e-66	blastx_Drerio
Contig30166DeNovoAssembly	insulin-like growth factor-binding protein 3 precursor [Bos taurus]	593	NP_776981	2.04e-42	blastx_RefSeq
Contig89650DeNovoAssembly	DDB1- and CUL4-associated factor 8 [Mus musculus]	593	NP_705783	9.94e-98	blastx_RefSeq
Contig90382DeNovoAssembly	PREDICTED: similar to GF20795 [Hydra magnipapillata]	593	XP_002161595	3.28e-08	blastx_RefSeq
Contig90567DeNovoAssembly	PREDICTED: collagen, type IV, alpha 2 [Rattus norvegicus]	593	XP_225043	3.54e-95	blastx_RefSeq
Contig33919DeNovoAssembly	sarcosine dehydrogenase, mitochondrial [Danio rerio]	592	NP_957422	3.08e-28	blastx_Drerio
Contig29789DeNovoAssembly	PREDICTED: similar to titin isoform N2-A [Gallus gallus]	592	XP_001234142	6.22e-60	blastx_RefSeq
Contig89466DeNovoAssembly	PREDICTED: similar to KIAA1102 protein [Gallus gallus]	592	XP_420734	8.41e-57	blastx_RefSeq
Contig29473DeNovoAssembly	pericentriolar material 1 [Danio rerio]	591	NP_001108595	4.95e-34	blastx_Drerio
Contig87747DeNovoAssembly	spectrin beta chain, erythrocyte [Danio rerio]	591	NP_571600	1.78e-84	blastx_Drerio
Contig112974DeNovoAssembly	ubiquitin-protein ligase E3A [Danio rerio]	591	NP_001007319	6.72e-100	blastx_Drerio
Contig59745DeNovoAssembly	GTP binding protein 2 [Danio rerio]	590	NP_001038661	6.97e-89	blastx_Drerio
Contig88685DeNovoAssembly	RNA polymerase-associated protein LEO1 [Danio rerio]	590	NP_996950	9.61e-14	blastx_Drerio
Contig115233DeNovoAssembly	si:dkey-151c10.1 [Danio rerio]	590	NP_001093502	7.31e-38	blastx_Drerio
Contig90722DeNovoAssembly	PREDICTED: similar to AHNAK nucleoprotein, partial [Gallus gallus]	590	XP_424184	6.29e-20	blastx_RefSeq
Contig41458DeNovoAssembly	voltage-dependent calcium channel subunit alpha-2/delta-1 [Danio rerio]	589	NP_001038425	4.47e-19	blastx_Drerio
Contig31514DeNovoAssembly	PREDICTED: similar to FK506 binding protein 15, 133kDa [Taeniopygia guttata]	589	XP_002191426	6.43e-17	blastx_RefSeq
Contig33955DeNovoAssembly	autophagy-related protein 2 homolog A [Mus musculus]	589	NP_919329	3.88e-30	blastx_RefSeq
Contig34641DeNovoAssembly	PREDICTED: hypothetical protein [Monodelphis domestica]	589	XP_001380016	7.82e-31	blastx_RefSeq
Contig65292DeNovoAssembly	PREDICTED: similar to eukaryotic translation initiation factor 4 gamma, 3 [Gallus gallus]	589	XP_423296	2.93e-78	blastx_RefSeq
Contig88998DeNovoAssembly	PREDICTED: similar to KIAA1219 [Ornithorhynchus anatinus]	589	XP_001511693	8.87e-59	blastx_RefSeq
Contig89113DeNovoAssembly	Hypothetical protein CBG10573 [Caenorhabditis briggsae]	589	XP_002634898	0.000366	blastx_RefSeq
Contig34908DeNovoAssembly	PREDICTED: titin [Bos taurus]	588	XP_002703630	3.13e-80	blastx_RefSeq
Contig29386DeNovoAssembly	dnaJ homolog subfamily A member 3, mitochondrial [Danio rerio]	587	NP_958470	3.25e-78	blastx_Drerio
Contig32163DeNovoAssembly	striatin, calmodulin binding protein 3 [Danio rerio]	587	NP_001013284	6.12e-85	blastx_Drerio
Contig112477DeNovoAssembly	ubiquitin-protein ligase E3A [Danio rerio]	587	NP_001007319	1.77e-108	blastx_Drerio
Contig29819DeNovoAssembly	PQ loop repeat containing 1, gene 2 [Xenopus (Silurana) tropicalis]	587	NP_001096230	5.58e-45	blastx_RefSeq
Contig41369DeNovoAssembly	PREDICTED: similar to Kinase suppressor of Ras 1 [Equus caballus]	587	XP_001918020	4.53e-71	blastx_RefSeq
Contig89142DeNovoAssembly	PREDICTED: CG14476-like [Bos taurus]	587	XP_607425	2.96e-46	blastx_RefSeq
Contig35259DeNovoAssembly	aconitate hydratase, mitochondrial [Danio rerio]	586	NP_944590	1.5e-91	blastx_Drerio
Contig31330DeNovoAssembly	PREDICTED: EH domain binding protein 1 [Rattus norvegicus]	586	XP_002725060	1.1e-61	blastx_RefSeq
Contig88476DeNovoAssembly	PREDICTED: nebulin [Rattus norvegicus]	586	XP_229925	4.64e-60	blastx_RefSeq
Contig29422DeNovoAssembly	PHD finger protein 20, b [Danio rerio]	585	NP_001004114	2.04e-40	blastx_Drerio
Contig30112DeNovoAssembly	erlin-1 [Danio rerio]	585	NP_001014325	2.65e-64	blastx_Drerio
Contig114242DeNovoAssembly	N-alpha-acetyltransferase 15, NatA auxiliary subunit [Danio rerio]	585	NP_956940	8.79e-100	blastx_Drerio
Contig2166DeNovoAssembly	glucan (1,4-alpha-), branching enzyme 1 [Xenopus laevis]	585	NP_001088368	3.89e-91	blastx_RefSeq
Contig65283DeNovoAssembly	PREDICTED: similar to obscurin, cytoskeletal calmodulin and titin-interacting RhoGEF [Gallus gallus]	585	XP_418501	2.91e-62	blastx_RefSeq
Contig29557DeNovoAssembly	4-aminobutyrate aminotransferase, mitochondrial [Danio rerio]	584	NP_958906	2.96e-23	blastx_Drerio
Contig29453DeNovoAssembly	PREDICTED: ras-related and estrogen-regulated growth inhibitor-like [Ailuropoda melanoleuca]	584	XP_002928428	1.17e-79	blastx_RefSeq
Contig87985DeNovoAssembly	glucan (1,4-alpha-), branching enzyme 1 (glycogen branching enzyme, Andersen disease, glycogen storage disease type IV) [Xenopus laevis]	584	NP_001086521	1.88e-61	blastx_RefSeq
Contig91664DeNovoAssembly	PREDICTED: similar to protein-tyrosine phosphatase CRYPalpha1 [Hydra magnipapillata]	584	XP_002166794	0.000616	blastx_RefSeq
Contig4049DeNovoAssembly	si:dkey-151c10.1 [Danio rerio]	583	NP_001093502	1.32e-47	blastx_Drerio
Contig90059DeNovoAssembly	trafficking protein particle complex subunit 1 [Danio rerio]	583	NP_001002742	5.69e-67	blastx_Drerio
Contig112458DeNovoAssembly	pre-rRNA-processing protein TSR1 homolog [Danio rerio]	583	NP_001032447	7.25e-06	blastx_Drerio
Contig113200DeNovoAssembly	myotubularin-related protein 5 [Danio rerio]	583	NP_001038623	3.24e-54	blastx_Drerio
Contig30378DeNovoAssembly	PREDICTED: collagen, type IV, alpha 2 [Rattus norvegicus]	583	XP_225043	5.76e-18	blastx_RefSeq
Contig30938DeNovoAssembly	PREDICTED: similar to tensin 1, [Monodelphis domestica]	583	XP_001367270	1.7e-86	blastx_RefSeq
Contig34105DeNovoAssembly	PREDICTED: similar to OGT(O-Glc-NAc transferase)-interacting protein 106 KDa isoform 4 [Canis familiaris]	583	XP_861281	7.5e-26	blastx_RefSeq
Contig65082DeNovoAssembly	Serum paraoxonase/arylesterase 2 [Salmo salar]	583	NP_001134978	4.9e-110	blastx_RefSeq
Contig113179DeNovoAssembly	PREDICTED: G patch domain-containing protein 8 [Xenopus (Silurana) tropicalis]	583	XP_002941589	3.86e-14	blastx_RefSeq
Contig29831DeNovoAssembly	E3 ubiquitin-protein ligase HECTD1 [Danio rerio]	582	NP_001002504	1.2e-16	blastx_Drerio
Contig66124DeNovoAssembly	U2 small nuclear RNA auxiliary factor 2a [Danio rerio]	582	NP_001025127	6.92e-49	blastx_Drerio
Contig29631DeNovoAssembly	probable ATP-dependent RNA helicase ddx6 [Xenopus (Silurana) tropicalis]	582	NP_001072584	8.44e-78	blastx_RefSeq
Contig31052DeNovoAssembly	PREDICTED: histone acetyltransferase p300 [Xenopus (Silurana) tropicalis]	582	XP_002934771	1.47e-05	blastx_RefSeq
Contig53044DeNovoAssembly	PREDICTED: similar to Mitogen-activated protein kinase kinase kinase 14 [Monodelphis domestica]	582	XP_001368383	1.79e-19	blastx_RefSeq
Contig33757DeNovoAssembly	PREDICTED: hypothetical protein [Gallus gallus]	581	XP_425624	1.76e-83	blastx_RefSeq
Contig89170DeNovoAssembly	PREDICTED: LOW QUALITY PROTEIN: integrin alpha-7-like [Xenopus (Silurana) tropicalis]	581	XP_002934566	3.71e-41	blastx_RefSeq
Contig8890DeNovoAssembly	protein fem-1 homolog A [Danio rerio]	580	NP_956131	1.01e-07	blastx_Drerio
Contig65401DeNovoAssembly	PREDICTED: MICAL-like isoform 3 [Bos taurus]	580	XP_002691427	8.96e-56	blastx_RefSeq
Contig32574DeNovoAssembly	kinesin light chain 4 [Danio rerio]	579	NP_956248	1.16e-96	blastx_Drerio
Contig88325DeNovoAssembly	melanoma cell adhesion molecule b [Danio rerio]	579	NP_001012367	4.2e-14	blastx_Drerio
Contig30769DeNovoAssembly	LIM and senescent cell antigen-like-containing domain protein 1 [Danio rerio]	578	NP_001019560	1.51e-88	blastx_Drerio
Contig2592DeNovoAssembly	integrin, alpha 6b [Danio rerio]	577	NP_001013466	2.23e-07	blastx_Drerio
Contig37889DeNovoAssembly	dermatopontin [Danio rerio]	576	NP_001025256	3.03e-65	blastx_Drerio
Contig29401DeNovoAssembly	PREDICTED: UDP-N-acetyl-alpha-D-galactosamine:polypeptide N-acetylgalactosaminyltransferase 1 (GalNAc-T1) [Taeniopygia guttata]	576	XP_002187347	1.91e-50	blastx_RefSeq
Contig34028DeNovoAssembly	PREDICTED: hypothetical protein [Taeniopygia guttata]	576	XP_002195553	1.4e-77	blastx_RefSeq
Contig88927DeNovoAssembly	acetyl-coenzyme A synthetase, cytoplasmic [Danio rerio]	575	NP_001002641	1.15e-64	blastx_Drerio
Contig1091DeNovoAssembly	PREDICTED: similar to E3 ubiquitin ligase [Ornithorhynchus anatinus]	575	XP_001512418	6.07e-89	blastx_RefSeq
Contig112318DeNovoAssembly	PREDICTED: similar to neighbor of BRCA1 gene 1 isoform 1 [Monodelphis domestica]	575	XP_001362356	8.67e-11	blastx_RefSeq
Contig36579DeNovoAssembly	thymosin beta [Danio rerio]	574	NP_991144	1.17e-08	blastx_Drerio
Contig31654DeNovoAssembly	growth arrest-specific 7 [Xenopus laevis]	574	NP_001090555	4.02e-77	blastx_RefSeq
Contig30713DeNovoAssembly	PREDICTED: similar to Titin (Connectin) (Rhabdomyosarcoma antigen MU-RMS-40.14) [Gallus gallus]	573	XP_001234169	1.81e-69	blastx_RefSeq
Contig113311DeNovoAssembly	PREDICTED: LOW QUALITY PROTEIN: titin-like [Ailuropoda melanoleuca]	573	XP_002918867	3.66e-62	blastx_RefSeq
Contig31074DeNovoAssembly	hsp90 co-chaperone Cdc37 [Danio rerio]	572	NP_957332	1.53e-77	blastx_Drerio
Contig36831DeNovoAssembly	PREDICTED: similar to ankyrin repeat and SOCS box-containing 2, [Monodelphis domestica]	571	XP_001365827	0.000343	blastx_RefSeq
Contig89383DeNovoAssembly	myotubularin-related protein 5 [Danio rerio]	570	NP_001038623	2.21e-76	blastx_Drerio
Contig112361DeNovoAssembly	calcium channel, voltage-dependent, L type, alpha 1S subunit, a [Danio rerio]	570	NP_001139622	7.98e-26	blastx_Drerio
Contig65137DeNovoAssembly	PREDICTED: similar to Titin (Connectin) (Rhabdomyosarcoma antigen MU-RMS-40.14) [Gallus gallus]	570	XP_001234169	5.35e-82	blastx_RefSeq
Contig31031DeNovoAssembly	period homolog 1b [Danio rerio]	569	NP_997604	3.67e-23	blastx_Drerio
Contig31016DeNovoAssembly	PREDICTED: collagen alpha-1(XXVIII) chain-like [Xenopus (Silurana) tropicalis]	569	XP_002936793	1.17e-20	blastx_RefSeq
Contig88764DeNovoAssembly	collagen, type IV, alpha 2 [Gallus gallus]	569	NP_001155862	1.51e-68	blastx_RefSeq
Contig111757DeNovoAssembly	PREDICTED: transforming acidic coiled-coil-containing protein 2 [Callithrix jacchus]	569	XP_002756724	1.64e-22	blastx_RefSeq
Contig33274DeNovoAssembly	lysine (K)-specific demethylase 5Ba [Danio rerio]	568	NP_001121799	7.57e-21	blastx_Drerio
Contig33564DeNovoAssembly	serine/threonine-protein kinase SIK1 [Danio rerio]	568	NP_001119855	4.1e-67	blastx_Drerio
Contig88515DeNovoAssembly	RAC-beta serine/threonine-protein kinase [Danio rerio]	568	NP_937789	7.04e-75	blastx_Drerio
Contig112113DeNovoAssembly	PREDICTED: ubiquitin associated protein 2 [Taeniopygia guttata]	568	XP_002188986	1.9e-39	blastx_RefSeq
Contig113398DeNovoAssembly	PREDICTED: similar to GF20795 [Hydra magnipapillata]	568	XP_002166817	1.32e-16	blastx_RefSeq
Contig75DeNovoAssembly	PREDICTED: similar to ABC transporter MOAT-C [Gallus gallus]	567	XP_422754	3.98e-21	blastx_RefSeq
Contig30180DeNovoAssembly	PREDICTED: nuclear factor 1 X-type-like [Ailuropoda melanoleuca]	567	XP_002921058	1.01e-24	blastx_RefSeq
Contig31040DeNovoAssembly	PREDICTED: microtubule-associated protein 4 isoform 4 [Macaca mulatta]	567	XP_001113017	5.22e-05	blastx_RefSeq
Contig31883DeNovoAssembly	signal recognition particle 68 [Danio rerio]	566	NP_001005401	1.41e-67	blastx_Drerio
Contig89487DeNovoAssembly	chromobox homolog 4 [Danio rerio]	566	NP_991312	2.11e-47	blastx_Drerio
Contig29696DeNovoAssembly	PREDICTED: similar to collagen, type XXV, alpha 1 [Monodelphis domestica]	566	XP_001364891	2.18e-19	blastx_RefSeq
Contig31592DeNovoAssembly	protein scribble homolog [Danio rerio]	565	NP_001007176	3.99e-38	blastx_Drerio
Contig29072DeNovoAssembly	hypothetical protein LOC306007 [Rattus norvegicus]	565	NP_001163943	4.06e-18	blastx_RefSeq
Contig31135DeNovoAssembly	PREDICTED: potassium voltage-gated channel subfamily A member 3-like [Xenopus (Silurana) tropicalis]	565	XP_002939286	7.4e-20	blastx_RefSeq
Contig32537DeNovoAssembly	GL23094 [Drosophila persimilis]	565	XP_002013998	0.00015	blastx_RefSeq
Contig32762DeNovoAssembly	collagen, type XXII, alpha 1 [Gallus gallus]	565	NP_001132911	1.65e-11	blastx_RefSeq
Contig89282DeNovoAssembly	PREDICTED: next to BRCA1 gene 1 protein-like [Ailuropoda melanoleuca]	565	XP_002930099	3.56e-06	blastx_RefSeq
Contig32464DeNovoAssembly	protein phosphatase 1 regulatory subunit 3A [Rattus norvegicus]	563	NP_001102692	1.31e-16	blastx_RefSeq
Contig32926DeNovoAssembly	PREDICTED: similar to heterogeneous nuclear ribonucleoprotein C isoform b isoform 2 [Canis familiaris]	563	XP_867253	7.67e-09	blastx_RefSeq
Contig35677DeNovoAssembly	RNA polymerase II-associated factor 1 homolog [Danio rerio]	562	NP_001019624	3.21e-64	blastx_Drerio
Contig41576DeNovoAssembly	xin actin-binding repeat-containing protein 1 [Danio rerio]	562	NP_001012377	3.35e-29	blastx_Drerio
Contig29743DeNovoAssembly	PREDICTED: c-Jun-amino-terminal kinase-interacting protein 4-like [Xenopus (Silurana) tropicalis]	562	XP_002940009	1.01e-37	blastx_RefSeq
Contig33111DeNovoAssembly	myogenic factor 6 [Danio rerio]	561	NP_001003982	7.06e-72	blastx_Drerio
Contig112619DeNovoAssembly	acyl-CoA dehydrogenase, short/branched chain [Xenopus (Silurana) tropicalis]	561	NP_001005724	2.81e-80	blastx_RefSeq
Contig112992DeNovoAssembly	sorbin and SH3 domain-containing protein 1 isoform 4 [Homo sapiens]	561	NP_001030127	1.57e-22	blastx_RefSeq
Contig88526DeNovoAssembly	PREDICTED: leucine-rich repeat-containing protein 2 [Callithrix jacchus]	560	XP_002758330	2.43e-07	blastx_RefSeq
Contig88925DeNovoAssembly	PREDICTED: ryanodine receptor 3-like [Macaca mulatta]	560	XP_002804755	7.17e-76	blastx_RefSeq
Contig112754DeNovoAssembly	CCR4 carbon catabolite repression 4-like [Xenopus (Silurana) tropicalis]	560	NP_001016531	2.95e-29	blastx_RefSeq
Contig2588DeNovoAssembly	PREDICTED: similar to LSM14 homolog B [Hydra magnipapillata]	559	XP_002160512	2.17e-08	blastx_RefSeq
Contig32744DeNovoAssembly	PREDICTED: similar to eukaryotic translation initiation factor 4 gamma, 3 [Gallus gallus]	559	XP_423296	1.6e-11	blastx_RefSeq
Contig33035DeNovoAssembly	PREDICTED: similar to endonuclease-reverse transcriptase [Strongylocentrotus purpuratus]	559	XP_001182458	0.000248	blastx_RefSeq
Contig89929DeNovoAssembly	myoskeletin [Xenopus laevis]	559	NP_001091394	1.6e-11	blastx_RefSeq
Contig112154DeNovoAssembly	PREDICTED: similar to dentin matrix acidic phosphoprotein isoform 2 [Equus caballus]	559	XP_001915205	0.000423	blastx_RefSeq
Contig30724DeNovoAssembly	thimet oligopeptidase 1 [Danio rerio]	558	NP_001005930	3.22e-93	blastx_Drerio
Contig33192DeNovoAssembly	85 kDa calcium-independent phospholipase A2 [Danio rerio]	558	NP_998262	1.98e-74	blastx_Drerio
Contig37565DeNovoAssembly	hydroxyacid-oxoacid transhydrogenase, mitochondrial [Danio rerio]	558	NP_996969	3.44e-95	blastx_Drerio
Contig41589DeNovoAssembly	aconitate hydratase, mitochondrial [Danio rerio]	558	NP_944590	5.2e-91	blastx_Drerio
Contig6137DeNovoAssembly	major vault protein [Salmo salar]	558	NP_001167140	1.42e-76	blastx_RefSeq
Contig33870DeNovoAssembly	PREDICTED: epidermal growth factor receptor pathway substrate 15 [Taeniopygia guttata]	558	XP_002197029	3.3e-57	blastx_RefSeq
Contig33175DeNovoAssembly	probable helicase with zinc finger domain [Danio rerio]	557	NP_998431	6.47e-102	blastx_Drerio
Contig29480DeNovoAssembly	PREDICTED: similar to DEAH (Asp-Glu-Ala-His) box polypeptide 9 [Ornithorhynchus anatinus]	557	XP_001515991	1.79e-95	blastx_RefSeq
Contig29606DeNovoAssembly	PREDICTED: LOW QUALITY PROTEIN: titin-like [Ailuropoda melanoleuca]	557	XP_002918867	2.88e-61	blastx_RefSeq
Contig113601DeNovoAssembly	PREDICTED: LOW QUALITY PROTEIN: tensin-1-like [Macaca mulatta]	557	XP_002808070	5.5e-20	blastx_RefSeq
Contig113975DeNovoAssembly	hypothetical protein LOC549363 [Xenopus (Silurana) tropicalis]	557	NP_001016609	0.000111	blastx_RefSeq
Contig1784DeNovoAssembly	6-phosphofructo-2-kinase/fructose-2,6-biphosphatase 4, like [Danio rerio]	556	NP_942111	1.4e-80	blastx_Drerio
Contig34702DeNovoAssembly	SUN domain-containing protein 1 [Danio rerio]	556	NP_001018145	1.09e-32	blastx_Drerio
Contig92529DeNovoAssembly	PREDICTED: amyloid beta A4 precursor protein-binding family B member 2-like [Ailuropoda melanoleuca]	556	XP_002926551	2.05e-35	blastx_RefSeq
Contig112116DeNovoAssembly	PREDICTED: similar to acetyl-Coenzyme A carboxylase beta [Ornithorhynchus anatinus]	556	XP_001508230	1.27e-69	blastx_RefSeq
Contig32074DeNovoAssembly	calcium-binding and coiled-coil domain-containing protein 1 [Danio rerio]	554	NP_001103636	3.12e-48	blastx_Drerio
Contig34522DeNovoAssembly	chuk [Danio rerio]	554	NP_956611	1.48e-82	blastx_Drerio
Contig38228DeNovoAssembly	transketolase-like 2 [Danio rerio]	554	NP_932336	2e-79	blastx_Drerio
Contig40188DeNovoAssembly	zinc finger protein 503 [Danio rerio]	554	NP_942137	4.67e-36	blastx_Drerio
Contig88497DeNovoAssembly	heterogeneous nuclear ribonucleoprotein U-like protein 1 [Danio rerio]	554	NP_998436	4.94e-78	blastx_Drerio
Contig29259DeNovoAssembly	neurofibromin 2b (merlin) [Danio rerio]	553	NP_998116	1.95e-50	blastx_Drerio
Contig31930DeNovoAssembly	NADH-cytochrome b5 reductase 1 [Danio rerio]	553	NP_956483	3.28e-66	blastx_Drerio
Contig117096DeNovoAssembly	RING finger and SPRY domain-containing protein 1 [Danio rerio]	553	NP_001038537	3.97e-19	blastx_Drerio
Contig65135DeNovoAssembly	PREDICTED: LOW QUALITY PROTEIN: titin-like [Pongo abelii]	553	XP_002812681	4.61e-64	blastx_RefSeq
Contig88289DeNovoAssembly	PREDICTED: similar to multiple ankyrin repeats single KH domain protein [Monodelphis domestica]	553	XP_001376913	5.43e-81	blastx_RefSeq
Contig30563DeNovoAssembly	integrin, beta 1a [Danio rerio]	551	NP_001030143	5.6e-66	blastx_Drerio
Contig30880DeNovoAssembly	homeobox protein SIX2 [Danio rerio]	551	NP_571858	1.1e-21	blastx_Drerio
Contig90005DeNovoAssembly	kelch domain-containing protein 4 [Danio rerio]	551	NP_001119902	9.08e-08	blastx_Drerio
Contig65151DeNovoAssembly	eukaryotic translation initiation factor 3 subunit A [Danio rerio]	550	NP_956114	2.75e-97	blastx_Drerio
Contig91546DeNovoAssembly	PREDICTED: similar to spectrin, beta, non-erythrocytic 1 [Gallus gallus]	550	XP_419291	1.47e-94	blastx_RefSeq
Contig30774DeNovoAssembly	RILP-like protein 1 [Danio rerio]	549	NP_001073132	5.56e-50	blastx_Drerio
Contig34856DeNovoAssembly	solute carrier family 15 member 4 [Danio rerio]	549	NP_957251	5.12e-27	blastx_Drerio
Contig90790DeNovoAssembly	heparin-binding EGF-like growth factor [Danio rerio]	549	NP_001104696	3.29e-18	blastx_Drerio
Contig40698DeNovoAssembly	PREDICTED: similar to titin isoform novex-1 [Gallus gallus]	549	XP_001234123	1.54e-67	blastx_RefSeq
Contig88495DeNovoAssembly	PREDICTED: rCG54054-like [Rattus norvegicus]	549	XP_001078719	0.000918	blastx_RefSeq
Contig90061DeNovoAssembly	PREDICTED: hypothetical protein [Mus musculus]	549	XP_001472642	8.57e-10	blastx_RefSeq
Contig112557DeNovoAssembly	vacuolar protein sorting 35 [Danio rerio]	548	NP_001020688	4.64e-97	blastx_Drerio
Contig31944DeNovoAssembly	PREDICTED: similar to LOC494675 protein [Ciona intestinalis]	548	XP_002119633	0.000538	blastx_RefSeq
Contig32940DeNovoAssembly	PREDICTED: hypothetical protein [Gallus gallus]	548	XP_418339	8.69e-79	blastx_RefSeq
Contig112701DeNovoAssembly	N-acyl-phosphatidylethanolamine-hydrolyzing phospholipase D [Danio rerio]	546	NP_001074082	8.04e-41	blastx_Drerio
Contig11091DeNovoAssembly	PREDICTED: similar to titin isoform N2-A [Gallus gallus]	546	XP_001234116	4.7e-69	blastx_RefSeq
Contig31395DeNovoAssembly	PREDICTED: similar to formin binding protein 1 [Taeniopygia guttata]	546	XP_002195253	2.28e-39	blastx_RefSeq
Contig114360DeNovoAssembly	PREDICTED: similar to endonuclease-reverse transcriptase [Strongylocentrotus purpuratus]	546	XP_797963	1.48e-30	blastx_RefSeq
Contig87854DeNovoAssembly	solute carrier family 38, member 4 [Danio rerio]	545	NP_001005944	1.27e-46	blastx_Drerio
Contig4548DeNovoAssembly	PREDICTED: obscurin, cytoskeletal calmodulin and titin-interacting RhoGEF [Taeniopygia guttata]	545	XP_002192966	1.28e-58	blastx_RefSeq
Contig33563DeNovoAssembly	PREDICTED: protein Jumonji [Xenopus (Silurana) tropicalis]	545	XP_002932734	6.14e-69	blastx_RefSeq
Contig34257DeNovoAssembly	PREDICTED: hypothetical protein [Gallus gallus]	545	XP_423729	0.000182	blastx_RefSeq
Contig34958DeNovoAssembly	PREDICTED: nuclear mitotic apparatus protein 1-like [Xenopus (Silurana) tropicalis]	545	XP_002943680	4.79e-05	blastx_RefSeq
Contig91567DeNovoAssembly	ryanodine receptor 3 [Mus musculus]	545	NP_808320	1.37e-68	blastx_RefSeq
Contig92323DeNovoAssembly	PREDICTED: AHNAK nucleoprotein [Equus caballus]	545	XP_001916358	3.43e-11	blastx_RefSeq
Contig112694DeNovoAssembly	zinc finger, FYVE domain containing 21 [Danio rerio]	544	NP_001153818	3.3e-87	blastx_Drerio
Contig33404DeNovoAssembly	PREDICTED: solute carrier family 5 (sodium-dependent vitamin transporter), member 6 [Pan troglodytes]	544	XP_515353	6.52e-39	blastx_RefSeq
Contig40162DeNovoAssembly	PREDICTED: pleckstrin homology domain-containing family G member 3-like [Xenopus (Silurana) tropicalis]	544	XP_002932884	2.49e-22	blastx_RefSeq
Contig65129DeNovoAssembly	PREDICTED: similar to Synpo2l protein [Taeniopygia guttata]	544	XP_002193469	1.61e-29	blastx_RefSeq
Contig88947DeNovoAssembly	myomegalin isoform 7 [Homo sapiens]	544	NP_001182190	9.51e-06	blastx_RefSeq
Contig1963DeNovoAssembly	nicotinate phosphoribosyltransferase [Danio rerio]	543	NP_957184	1.76e-64	blastx_Drerio
Contig88502DeNovoAssembly	LIM domain only protein 7 [Danio rerio]	543	NP_001121703	2.26e-19	blastx_Drerio
Contig89367DeNovoAssembly	zinc finger protein 106 [Danio rerio]	543	NP_001002732	3.74e-06	blastx_Drerio
Contig65166DeNovoAssembly	PREDICTED: similar to connectin/titin [Gallus gallus]	543	XP_001234179	5.5e-54	blastx_RefSeq
Contig29256DeNovoAssembly	PREDICTED: similar to putative E3 ubiquitin ligase [Monodelphis domestica]	542	XP_001364885	4.47e-80	blastx_RefSeq
Contig30959DeNovoAssembly	PREDICTED: zinc finger E-box binding homeobox 2 [Taeniopygia guttata]	542	XP_002194514	1.78e-36	blastx_RefSeq
Contig112553DeNovoAssembly	collagen, type IV, alpha 2 [Gallus gallus]	542	NP_001155862	1.67e-10	blastx_RefSeq
Contig112986DeNovoAssembly	PREDICTED: similar to MADS box transcription enhancer factor 2, polypeptide C (myocyte enhancer factor 2C), [Monodelphis domestica]	542	XP_001367544	1.42e-09	blastx_RefSeq
Contig65174DeNovoAssembly	calsequestrin-like [Danio rerio]	541	NP_001003620	8.48e-59	blastx_Drerio
Contig88437DeNovoAssembly	protein NipSnap homolog 2 [Danio rerio]	540	NP_571109	7.28e-10	blastx_Drerio
Contig5672DeNovoAssembly	PREDICTED: similar to titin [Equus caballus]	540	XP_001917584	3.17e-54	blastx_RefSeq
Contig112376DeNovoAssembly	NF-kappa-B inhibitor epsilon [Danio rerio]	539	NP_001073558	8.99e-45	blastx_Drerio
Contig113109DeNovoAssembly	follistatin-like 1b [Danio rerio]	539	NP_001034710	8.02e-94	blastx_Drerio
Contig1479DeNovoAssembly	PREDICTED: similar to rCG33450 [Taeniopygia guttata]	539	XP_002195240	0.000231	blastx_RefSeq
Contig68947DeNovoAssembly	cytochrome P450, family 27, subfamily B, polypeptide 1 [Xenopus (Silurana) tropicalis]	539	NP_001006907	1.43e-38	blastx_RefSeq
Contig33289DeNovoAssembly	PREDICTED: myosin-10 [Xenopus (Silurana) tropicalis]	538	XP_002937063	5.43e-99	blastx_RefSeq
Contig89264DeNovoAssembly	PREDICTED: similar to connectin/titin [Gallus gallus]	538	XP_421979	2.54e-72	blastx_RefSeq
Contig112965DeNovoAssembly	PREDICTED: ankyrin repeat and KH domain-containing protein 1 [Xenopus (Silurana) tropicalis]	538	XP_002937779	2.33e-25	blastx_RefSeq
Contig113067DeNovoAssembly	predicted protein [Nematostella vectensis]	538	XP_001629085	1.73e-12	blastx_RefSeq
Contig29545DeNovoAssembly	RNA-binding protein 45 [Danio rerio]	537	NP_001120874	2.57e-60	blastx_Drerio
Contig34613DeNovoAssembly	ubiquitin specific peptidase 7 (herpes virus-associated) [Xenopus laevis]	537	NP_001121282	6.28e-63	blastx_RefSeq
Contig88272DeNovoAssembly	PREDICTED: myomesin-1 [Xenopus (Silurana) tropicalis]	537	XP_002935205	9.21e-06	blastx_RefSeq
Contig88799DeNovoAssembly	GJ20293 [Drosophila virilis]	537	XP_002050278	3.5e-05	blastx_RefSeq
Contig31012DeNovoAssembly	reticulon 2b [Danio rerio]	536	NP_001025130	1.24e-38	blastx_Drerio
Contig30085DeNovoAssembly	PREDICTED: similar to titin isoform novex-1 [Gallus gallus]	536	XP_001234123	2.3e-65	blastx_RefSeq
Contig112214DeNovoAssembly	dual-specificity tyrosine-(Y)-phosphorylation regulated kinase 3 [Xenopus (Silurana) tropicalis]	536	NP_001008158	5.1e-89	blastx_RefSeq
Contig114642DeNovoAssembly	PREDICTED: similar to Synpo2l protein [Taeniopygia guttata]	536	XP_002193469	8.88e-17	blastx_RefSeq
Contig88747DeNovoAssembly	zinc finger protein Dzip1 [Danio rerio]	535	NP_001001501	2.25e-24	blastx_Drerio
Contig112114DeNovoAssembly	F-box only protein 32 [Danio rerio]	535	NP_957211	5.2e-53	blastx_Drerio
Contig31437DeNovoAssembly	FYVE and coiled-coil domain containing 1 [Gallus gallus]	535	NP_001039304	8.14e-31	blastx_RefSeq
Contig31938DeNovoAssembly	PREDICTED: aldehyde oxidase-like [Callithrix jacchus]	535	XP_002749736	1.06e-54	blastx_RefSeq
Contig32712DeNovoAssembly	PREDICTED: laminin subunit beta-2-like [Xenopus (Silurana) tropicalis]	535	XP_002933101	3.26e-80	blastx_RefSeq
Contig32743DeNovoAssembly	PREDICTED: hypothetical protein [Gallus gallus]	535	XP_418151	2.6e-53	blastx_RefSeq
Contig41573DeNovoAssembly	rab GTPase-binding effector protein 1 [Danio rerio]	534	NP_001116759	5.17e-69	blastx_Drerio
Contig88507DeNovoAssembly	ras-related GTP-binding protein D [Danio rerio]	534	NP_001092894	2.24e-72	blastx_Drerio
Contig89149DeNovoAssembly	zinc fingers and homeoboxes 3 [Danio rerio]	534	NP_942108	1.23e-30	blastx_Drerio
Contig91054DeNovoAssembly	cysteine-rich secretory protein LCCL domain containing 1b [Danio rerio]	534	NP_956764	9.17e-10	blastx_Drerio
Contig1133DeNovoAssembly	PREDICTED: similar to nebulin, partial [Sus scrofa]	534	XP_001927009	1.21e-50	blastx_RefSeq
Contig30299DeNovoAssembly	PREDICTED: similar to L-FILIP [Monodelphis domestica]	534	XP_001373962	6.91e-22	blastx_RefSeq
Contig32430DeNovoAssembly	PREDICTED: hypothetical protein [Rattus norvegicus]	534	XP_573855	2.38e-06	blastx_RefSeq
Contig61617DeNovoAssembly	probable ATP-dependent RNA helicase DDX46 [Danio rerio]	533	NP_001019988	4.09e-34	blastx_Drerio
Contig31529DeNovoAssembly	hypothetical protein LOC74183 [Mus musculus]	533	NP_766005	2.08e-10	blastx_RefSeq
Contig91142DeNovoAssembly	PREDICTED: similar to titin [Equus caballus]	533	XP_001917584	7.28e-72	blastx_RefSeq
Contig91732DeNovoAssembly	calcium channel, voltage-dependent, gamma subunit 6 [Xenopus (Silurana) tropicalis]	533	NP_001096674	5.49e-11	blastx_RefSeq
Contig113054DeNovoAssembly	adenosine monophosphate deaminase 3 [Salmo salar]	533	NP_001158801	9.84e-69	blastx_RefSeq
Contig31866DeNovoAssembly	elastin b [Danio rerio]	532	NP_001041529	1.05e-05	blastx_Drerio
Contig65038DeNovoAssembly	transcription elongation factor SPT5 [Danio rerio]	532	NP_571748	7.08e-95	blastx_Drerio
Contig32218DeNovoAssembly	patatin-like phospholipase domain containing 6 [Xenopus (Silurana) tropicalis]	532	NP_001090744	2.23e-73	blastx_RefSeq
Contig32695DeNovoAssembly	PREDICTED: Rb1-inducible coiled coil protein 1 [Gallus gallus]	532	XP_001232350	1.91e-24	blastx_RefSeq
Contig38552DeNovoAssembly	PREDICTED: nuclear pore complex protein Nup98-Nup96 [Xenopus (Silurana) tropicalis]	532	XP_002942917	5.21e-14	blastx_RefSeq
Contig89089DeNovoAssembly	PREDICTED: microtubule-actin cross-linking factor 1, isoforms 1/2/3/5 [Xenopus (Silurana) tropicalis]	532	XP_002940064	5.78e-05	blastx_RefSeq
Contig31607DeNovoAssembly	PREDICTED: LOW QUALITY PROTEIN: serine/threonine-protein kinase tousled-like 1-like [Ailuropoda melanoleuca]	531	XP_002923955	4.3e-101	blastx_RefSeq
Contig65215DeNovoAssembly	PREDICTED: similar to synaptopodin 2 [Gallus gallus]	531	XP_426324	3.72e-28	blastx_RefSeq
Contig32750DeNovoAssembly	B-cell lymphoma 6 protein [Danio rerio]	530	NP_957028	1.06e-50	blastx_Drerio
Contig88762DeNovoAssembly	PREDICTED: uncharacterized protein DKFZp762I1415-like [Xenopus (Silurana) tropicalis]	530	XP_002937876	3.6e-23	blastx_RefSeq
Contig89091DeNovoAssembly	PREDICTED: similar to snRNA-activating protein complex subunit 4 (SNAPc subunit 4) (snRNA-activating protein complex 190 kDa subunit) (SNAPc 190 kDa subunit) (Proximal sequence element-binding transcription factor subunit alpha) (PSE-binding factor subunit al [Equus caballus]	530	XP_001918008	3.99e-14	blastx_RefSeq
Contig89375DeNovoAssembly	transmembrane protein 233 [Homo sapiens]	530	NP_001130006	1.05e-14	blastx_RefSeq
Contig91001DeNovoAssembly	PREDICTED: similar to calmodulin regulated spectrin-associated protein 1-like 1, partial [Ornithorhynchus anatinus]	530	XP_001513789	2.33e-30	blastx_RefSeq
Contig34290DeNovoAssembly	metalloendopeptidase homolog PEX [Danio rerio]	529	NP_001082818	1.06e-50	blastx_Drerio
Contig36953DeNovoAssembly	beta-centractin [Danio rerio]	529	NP_998537	1.67e-96	blastx_Drerio
Contig89402DeNovoAssembly	cyclin-Y-like protein 1 [Danio rerio]	529	NP_001070188	2.17e-64	blastx_Drerio
Contig66774DeNovoAssembly	kelch repeat and BTB domain-containing protein 5 [Xenopus (Silurana) tropicalis]	529	NP_001015817	6.65e-38	blastx_RefSeq
Contig89417DeNovoAssembly	PREDICTED: supervillin isoform 2 [Pongo abelii]	529	XP_002820675	8.18e-12	blastx_RefSeq
Contig112732DeNovoAssembly	PREDICTED: AHNAK nucleoprotein isoform 1 [Bos taurus]	529	XP_587468	4.78e-28	blastx_RefSeq
Contig30925DeNovoAssembly	si:dkey-21k24.2 [Danio rerio]	528	NP_001137519	2.89e-32	blastx_Drerio
Contig32915DeNovoAssembly	myotonin-protein kinase isoform 3 [Mus musculus]	528	NP_001177420	1.09e-72	blastx_RefSeq
Contig65110DeNovoAssembly	PREDICTED: dystrobrevin, alpha isoform 2 [Equus caballus]	528	XP_001496031	3.56e-07	blastx_RefSeq
Contig29510DeNovoAssembly	collagen alpha-1(XIX) chain precursor [Homo sapiens]	527	NP_001849	8.72e-22	blastx_RefSeq
Contig33233DeNovoAssembly	PREDICTED: similar to RIKEN cDNA D030041N04 gene [Monodelphis domestica]	527	XP_001381875	1.87e-40	blastx_RefSeq
Contig88950DeNovoAssembly	PREDICTED: similar to HECT, UBA and WWE domain containing 1 isoform 2 [Canis familiaris]	527	XP_864490	3.41e-34	blastx_RefSeq
Contig112277DeNovoAssembly	leukocyte receptor cluster member 8 homolog [Danio rerio]	526	NP_001082988	1.63e-19	blastx_Drerio
Contig8703DeNovoAssembly	calpain 1 catalytic subunit [Oncorhynchus mykiss]	526	NP_001117962	3.22e-61	blastx_RefSeq
Contig54501DeNovoAssembly	PREDICTED: amyloid beta A4 precursor protein-binding family B member 3 isoform 3 [Callithrix jacchus]	526	XP_002744285	3.59e-36	blastx_RefSeq
Contig32407DeNovoAssembly	PREDICTED: transmembrane protease serine 5-like [Ailuropoda melanoleuca]	525	XP_002928460	4.66e-52	blastx_RefSeq
Contig88874DeNovoAssembly	PREDICTED: myosin XVIIIA isoform 2 [Bos taurus]	525	XP_597858	2.3e-67	blastx_RefSeq
Contig29617DeNovoAssembly	tetratricopeptide repeat protein 31 [Danio rerio]	524	NP_001139026	5.3e-47	blastx_Drerio
Contig32063DeNovoAssembly	otud5a [Danio rerio]	524	NP_001068578	1.66e-32	blastx_Drerio
Contig90212DeNovoAssembly	far upstream element-binding protein 3 [Danio rerio]	524	NP_001007777	1.64e-72	blastx_Drerio
Contig112189DeNovoAssembly	LIM domain only protein 7 [Danio rerio]	524	NP_001121703	5.89e-30	blastx_Drerio
Contig113015DeNovoAssembly	carboxy-terminal domain RNA polymerase II polypeptide A small phosphatase 1 [Danio rerio]	524	NP_001018551	9.44e-12	blastx_Drerio
Contig31975DeNovoAssembly	PREDICTED: similar to kinesin-like protein RBKIN1 [Gallus gallus]	524	XP_418923	2.93e-46	blastx_RefSeq
Contig34337DeNovoAssembly	1-acyl-sn-glycerol-3-phosphate acyltransferase gamma [Salmo salar]	524	NP_001133610	2.44e-101	blastx_RefSeq
Contig50816DeNovoAssembly	PREDICTED: similar to glypican-5 [Gallus gallus]	524	XP_426698	6.1e-44	blastx_RefSeq
Contig90728DeNovoAssembly	PREDICTED: similar to Enhancer of zeste homolog 1 (ENX-2) [Monodelphis domestica]	524	XP_001362953	3.34e-50	blastx_RefSeq
Contig37559DeNovoAssembly	YTH domain-containing protein 1 [Danio rerio]	523	NP_001007411	1.4e-31	blastx_Drerio
Contig65840DeNovoAssembly	26S proteasome non-ATPase regulatory subunit 2 [Danio rerio]	523	NP_956840	2.6e-86	blastx_Drerio
Contig65591DeNovoAssembly	sodium channel, voltage-gated, type IV, beta a [Danio rerio]	522	NP_001071038	1.54e-62	blastx_Drerio
Contig29429DeNovoAssembly	PREDICTED: similar to Centaurin, beta 5 [Gallus gallus]	522	XP_417581	1.52e-55	blastx_RefSeq
Contig32564DeNovoAssembly	PREDICTED: similar to dystrophin [Equus caballus]	522	XP_001488174	2.34e-64	blastx_RefSeq
Contig33456DeNovoAssembly	PREDICTED: similar to Apoptotic chromatin condensation inducer in the nucleus (Acinus) isoform 8 [Canis familiaris]	522	XP_857886	3.08e-40	blastx_RefSeq
Contig34852DeNovoAssembly	PREDICTED: R3H domain-containing protein 1 isoform 2 [Callithrix jacchus]	522	XP_002749530	1.53e-47	blastx_RefSeq
Contig42962DeNovoAssembly	PREDICTED: similar to synaptopodin 2-like [Gallus gallus]	522	XP_421618	6.03e-28	blastx_RefSeq
Contig88848DeNovoAssembly	hypothetical protein BRAFLDRAFT_223959 [Branchiostoma floridae]	522	XP_002599466	1.59e-12	blastx_RefSeq
Contig30814DeNovoAssembly	basement membrane-specific heparan sulfate proteoglycan core protein [Danio rerio]	521	NP_001120939	7.01e-76	blastx_Drerio
Contig112651DeNovoAssembly	lysocardiolipin acyltransferase 1 [Danio rerio]	521	NP_998435	1.47e-65	blastx_Drerio
Contig30834DeNovoAssembly	PREDICTED: similar to glibenclamide-sensitive voltage-gated potassium channel, partial [Equus caballus]	521	XP_001494100	3.52e-44	blastx_RefSeq
Contig32225DeNovoAssembly	transcription factor BTF3 homolog 4 [Xenopus (Silurana) tropicalis]	521	NP_001011243	8.92e-56	blastx_RefSeq
Contig48571DeNovoAssembly	ubiquitin-associated protein 2-like [Danio rerio]	520	NP_001076535	1.37e-55	blastx_Drerio
Contig112044DeNovoAssembly	apoptotic chromatin condensation inducer 1a [Danio rerio]	520	NP_001007106	2.69e-43	blastx_Drerio
Contig29543DeNovoAssembly	acetylcholine receptor subunit beta precursor [Mus musculus]	520	NP_033731	2.6e-55	blastx_RefSeq
Contig32385DeNovoAssembly	complement C4 [Oncorhynchus mykiss]	520	NP_001117857	5.84e-31	blastx_RefSeq
Contig34759DeNovoAssembly	PREDICTED: titin [Rattus norvegicus]	520	XP_575155	8.77e-11	blastx_RefSeq
Contig35983DeNovoAssembly	PREDICTED: similar to alpha-1 (type XI) collagen isoform 3 [Gallus gallus]	520	XP_422303	1.69e-54	blastx_RefSeq
Contig88613DeNovoAssembly	PREDICTED: similar to FK506 binding protein 15, 133kDa [Taeniopygia guttata]	520	XP_002191426	1.75e-35	blastx_RefSeq
Contig89247DeNovoAssembly	Sequestosome-1 [Salmo salar]	520	NP_001133813	1.39e-40	blastx_RefSeq
Contig30338DeNovoAssembly	vacuolar protein sorting 16 [Danio rerio]	519	NP_001091659	1.46e-81	blastx_Drerio
Contig88880DeNovoAssembly	PREDICTED: similar to cardiomyopathy associated 3 [Canis familiaris]	519	XP_535943	1.39e-40	blastx_RefSeq
Contig4621DeNovoAssembly	PREDICTED: f-box only protein 40-like [Xenopus (Silurana) tropicalis]	518	XP_002941894	3.42e-31	blastx_RefSeq
Contig31735DeNovoAssembly	PREDICTED: similar to TEF-1 epsilon [Monodelphis domestica]	518	XP_001379777	6.38e-70	blastx_RefSeq
Contig67125DeNovoAssembly	PREDICTED: similar to KIAA1276 [Ornithorhynchus anatinus]	518	XP_001512991	1.11e-05	blastx_RefSeq
Contig112687DeNovoAssembly	PREDICTED: similar to titin isoform N2-A [Gallus gallus]	518	XP_001234142	1.25e-65	blastx_RefSeq
Contig30117DeNovoAssembly	R3H domain-containing protein 1 [Rattus norvegicus]	517	NP_001128339	3.47e-36	blastx_RefSeq
Contig113145DeNovoAssembly	PREDICTED: GON-4-like protein isoform 2 [Callithrix jacchus]	517	XP_002760037	3.87e-11	blastx_RefSeq
Contig31452DeNovoAssembly	synemin [Danio rerio]	516	NP_001038340	4.04e-44	blastx_Drerio
Contig32605DeNovoAssembly	spectrin alpha chain, brain [Danio rerio]	516	NP_001091958	7.88e-88	blastx_Drerio
Contig112085DeNovoAssembly	calcium-binding and coiled-coil domain-containing protein 1 [Danio rerio]	516	NP_001103636	9.96e-43	blastx_Drerio
Contig28968DeNovoAssembly	PREDICTED: hypothetical protein, partial [Taeniopygia guttata]	516	XP_002186581	1.37e-24	blastx_RefSeq
Contig29553DeNovoAssembly	PREDICTED: similar to acid alpha glucosidase [Gallus gallus]	516	XP_001232641	3.44e-68	blastx_RefSeq
Contig112464DeNovoAssembly	PREDICTED: myosin 18A [Pan troglodytes]	516	XP_511371	5.87e-68	blastx_RefSeq
Contig32050DeNovoAssembly	acetylcholine receptor subunit alpha precursor [Danio rerio]	515	NP_571520	1.42e-89	blastx_Drerio
Contig88276DeNovoAssembly	G1 to S phase transition 1, like [Danio rerio]	515	NP_942101	3.02e-15	blastx_Drerio
Contig31979DeNovoAssembly	PREDICTED: similar to Spermatogenesis associated 20 [Gallus gallus]	515	XP_420103	1.89e-66	blastx_RefSeq
Contig88922DeNovoAssembly	PREDICTED: similar to Tc1-like transporase [Hydra magnipapillata]	515	XP_002159150	2.51e-10	blastx_RefSeq
Contig89656DeNovoAssembly	PREDICTED: hypothetical protein LOC100486370 [Xenopus (Silurana) tropicalis]	515	XP_002933308	1.24e-09	blastx_RefSeq
Contig31149DeNovoAssembly	SPRY domain-containing protein 3 [Danio rerio]	514	NP_001099164	1.76e-39	blastx_Drerio
Contig33559DeNovoAssembly	PREDICTED: similar to Striated muscle-specific serine/threonine protein kinase (Aortic preferentially expressed protein 1) (APEG-1) [Monodelphis domestica]	514	XP_001362466	1.4e-05	blastx_RefSeq
Contig65269DeNovoAssembly	PREDICTED: similar to supervillin (archvillin) (SVIL) [Gallus gallus]	514	XP_418577	9.95e-28	blastx_RefSeq
Contig31289DeNovoAssembly	vinculin [Danio rerio]	513	NP_001122153	1.66e-66	blastx_Drerio
Contig31724DeNovoAssembly	ST3 beta-galactoside alpha-2,3-sialyltransferase 3, like [Danio rerio]	513	NP_999950	1.32e-71	blastx_Drerio
Contig36057DeNovoAssembly	RNA polymerase-associated protein RTF1 homolog [Danio rerio]	513	NP_001077046	2.38e-28	blastx_Drerio
Contig88893DeNovoAssembly	oxysterol-binding protein 2 [Danio rerio]	513	NP_001116220	5.3e-28	blastx_Drerio
Contig89174DeNovoAssembly	S-adenosylmethionine synthase isoform type-1 [Danio rerio]	513	NP_956165	1.29e-82	blastx_Drerio
Contig32220DeNovoAssembly	PREDICTED: centaurin, beta 2 [Taeniopygia guttata]	513	XP_002189166	4.76e-38	blastx_RefSeq
Contig33409DeNovoAssembly	PREDICTED: similar to Titin (Connectin) (Rhabdomyosarcoma antigen MU-RMS-40.14) [Ornithorhynchus anatinus]	513	XP_001515423	2.27e-64	blastx_RefSeq
Contig90773DeNovoAssembly	eukaryotic translation elongation factor 2, like [Danio rerio]	512	NP_956752	1.51e-67	blastx_Drerio
Contig112228DeNovoAssembly	chuk [Danio rerio]	512	NP_956611	1.15e-75	blastx_Drerio
Contig31020DeNovoAssembly	PREDICTED: zinc finger protein 445-like [Ailuropoda melanoleuca]	512	XP_002930997	3.11e-13	blastx_RefSeq
Contig113907DeNovoAssembly	PREDICTED: LOW QUALITY PROTEIN: xin actin-binding repeat-containing protein 2-like [Macaca mulatta]	512	XP_002808051	1.35e-08	blastx_RefSeq
Contig31175DeNovoAssembly	poly(A) polymerase alpha [Danio rerio]	511	NP_991321	2.7e-08	blastx_Drerio
Contig88600DeNovoAssembly	dihydrolipoyllysine-residue succinyltransferase component of 2-oxoglutarate dehydrogenase complex, mitochondrial [Danio rerio]	511	NP_958895	7.79e-40	blastx_Drerio
Contig29402DeNovoAssembly	PREDICTED: RETRotransposon-like family member (retr-1)-like [Saccoglossus kowalevskii]	511	XP_002730632	1.97e-20	blastx_RefSeq
Contig32726DeNovoAssembly	PREDICTED: LOW QUALITY PROTEIN: titin-like [Ailuropoda melanoleuca]	511	XP_002918867	9.99e-65	blastx_RefSeq
Contig88679DeNovoAssembly	PREDICTED: xin actin-binding repeat-containing protein 2-like [Xenopus (Silurana) tropicalis]	511	XP_002936796	1.15e-44	blastx_RefSeq
Contig31142DeNovoAssembly	nuclear distribution protein nudE-like 1-B [Danio rerio]	510	NP_958464	1.3e-55	blastx_Drerio
Contig37236DeNovoAssembly	smoothelin-like protein 2 [Danio rerio]	510	NP_997970	1.35e-52	blastx_Drerio
Contig4604DeNovoAssembly	cationic trypsin-3 [Danio rerio]	509	NP_571783	6.69e-60	blastx_Drerio
Contig31828DeNovoAssembly	pyruvate dehydrogenase phosphatase regulatory subunit, mitochondrial [Danio rerio]	509	NP_956771	2e-72	blastx_Drerio
Contig34530DeNovoAssembly	solute carrier family 38, member 3 [Danio rerio]	509	NP_001002648	2.72e-53	blastx_Drerio
Contig90375DeNovoAssembly	bifunctional ATP-dependent dihydroxyacetone kinase/FAD-AMP lyase (cyclizing) [Danio rerio]	509	NP_001070098	1.32e-15	blastx_Drerio
Contig30720DeNovoAssembly	PREDICTED: similar to Titin (Connectin) (Rhabdomyosarcoma antigen MU-RMS-40.14) [Ornithorhynchus anatinus]	509	XP_001515423	2.9e-72	blastx_RefSeq
Contig89459DeNovoAssembly	1-acyl-sn-glycerol-3-phosphate acyltransferase gamma [Salmo salar]	509	NP_001133610	9.67e-60	blastx_RefSeq
Contig29633DeNovoAssembly	dnaJ homolog subfamily C member 2 [Danio rerio]	508	NP_997976	8.42e-71	blastx_Drerio
Contig57302DeNovoAssembly	PREDICTED: 1,4-alpha-glucan-branching enzyme-like [Xenopus (Silurana) tropicalis]	508	XP_002931814	1.61e-83	blastx_RefSeq
Contig111955DeNovoAssembly	La ribonucleoprotein domain family, member 1 [Xenopus laevis]	508	NP_001089363	1.08e-87	blastx_RefSeq
Contig33129DeNovoAssembly	5,10-methylenetetrahydrofolate reductase (NADPH)-like [Danio rerio]	507	NP_001121727	1.03e-84	blastx_Drerio
Contig33876DeNovoAssembly	solute carrier family 38, member 4 [Danio rerio]	507	NP_001005944	8.27e-26	blastx_Drerio
Contig89413DeNovoAssembly	calcium channel, voltage-dependent, gamma subunit 6 [Xenopus (Silurana) tropicalis]	507	NP_001096674	8.15e-11	blastx_RefSeq
Contig112261DeNovoAssembly	AHNAK nucleoprotein isoform 1 [Mus musculus]	507	NP_033773	2.52e-28	blastx_RefSeq
Contig112650DeNovoAssembly	PREDICTED: similar to titin isoform N2-A [Gallus gallus]	507	XP_001234116	1.28e-72	blastx_RefSeq
Contig34949DeNovoAssembly	nuclear transcription factor Y, alpha like [Danio rerio]	506	NP_001002731	7.95e-45	blastx_Drerio
Contig37364DeNovoAssembly	probable global transcription activator SNF2L2 isoform 2 [Danio rerio]	506	NP_001038240	3.97e-20	blastx_Drerio
Contig113631DeNovoAssembly	cardiomyopathy associated 5 like [Danio rerio]	506	NP_001073454	1.47e-06	blastx_Drerio
Contig116034DeNovoAssembly	E3 ubiquitin-protein ligase mib1 [Danio rerio]	506	NP_775393	3.3e-91	blastx_Drerio
Contig92344DeNovoAssembly	PREDICTED: collagen alpha-6(IV) chain-like [Xenopus (Silurana) tropicalis]	506	XP_002931864	7.82e-38	blastx_RefSeq
Contig111860DeNovoAssembly	PREDICTED: probable RNA-binding protein 20-like [Xenopus (Silurana) tropicalis]	506	XP_002942947	6.44e-16	blastx_RefSeq
Contig111982DeNovoAssembly	PREDICTED: myeloid/lymphoid or mixed-lineage leukemia 5 (trithorax homolog, Drosophila) [Equus caballus]	506	XP_001915195	2.66e-70	blastx_RefSeq
Contig112443DeNovoAssembly	PREDICTED: similar to Putative golgin subfamily A member 6-like protein 6 [Homo sapiens]	506	XP_002343375	0.000433	blastx_RefSeq
Contig37943DeNovoAssembly	coatomer subunit beta [Danio rerio]	505	NP_001002013	9.79e-88	blastx_Drerio
Contig39621DeNovoAssembly	aconitate hydratase, mitochondrial [Danio rerio]	505	NP_944590	1.53e-80	blastx_Drerio
Contig90836DeNovoAssembly	kinase D-interacting substrate of 220 kDa [Danio rerio]	505	NP_956276	7.24e-22	blastx_Drerio
Contig30081DeNovoAssembly	PREDICTED: wolframin-like isoform 2 [Macaca mulatta]	505	XP_001092811	7.91e-51	blastx_RefSeq
Contig31935DeNovoAssembly	PREDICTED: zinc finger and BTB domain-containing protein 16-like [Xenopus (Silurana) tropicalis]	505	XP_002937865	2.06e-83	blastx_RefSeq
Contig33493DeNovoAssembly	PREDICTED: hypothetical protein [Gallus gallus]	505	XP_422571	3.92e-50	blastx_RefSeq
Contig42551DeNovoAssembly	PREDICTED: probable peptidyl-tRNA hydrolase 2-like [Xenopus (Silurana) tropicalis]	505	XP_002938434	1.18e-46	blastx_RefSeq
Contig29592DeNovoAssembly	DDB1- and CUL4-associated factor 10 [Danio rerio]	504	NP_998111	1.85e-86	blastx_Drerio
Contig31744DeNovoAssembly	zinc finger, RAN-binding domain containing 1b [Danio rerio]	504	NP_001071236	3.06e-73	blastx_Drerio
Contig32320DeNovoAssembly	calcium-binding atopy-related autoantigen 1 [Danio rerio]	504	NP_001077302	3.09e-33	blastx_Drerio
Contig65089DeNovoAssembly	nexilin [Danio rerio]	504	NP_001077324	1.26e-58	blastx_Drerio
Contig89166DeNovoAssembly	saccharopine dehydrogenase b [Danio rerio]	504	NP_001005574	1.37e-73	blastx_Drerio
Contig112145DeNovoAssembly	85 kDa calcium-independent phospholipase A2 [Danio rerio]	504	NP_998262	3.21e-62	blastx_Drerio
Contig112763DeNovoAssembly	CDK5 regulatory subunit-associated protein 1-like 1 [Danio rerio]	504	NP_956921	1.02e-76	blastx_Drerio
Contig40685DeNovoAssembly	PREDICTED: similar to Bardet-Biedl syndrome 5 [Gallus gallus]	504	XP_001235190	6.94e-39	blastx_RefSeq
Contig88804DeNovoAssembly	PREDICTED: filamin-C isoform 5 [Xenopus (Silurana) tropicalis]	504	XP_002931888	2.06e-83	blastx_RefSeq
Contig112338DeNovoAssembly	PREDICTED: similar to NFATx [Monodelphis domestica]	504	XP_001373981	1.17e-78	blastx_RefSeq
Contig113082DeNovoAssembly	PREDICTED: similar to titin [Ornithorhynchus anatinus]	504	XP_001515433	2.8e-64	blastx_RefSeq
Contig30259DeNovoAssembly	uncoupling protein 3 [Danio rerio]	503	NP_956647	2.08e-21	blastx_Drerio
Contig30992DeNovoAssembly	PREDICTED: spindlin-1-like isoform 2 [Macaca mulatta]	503	XP_001088482	1.32e-21	blastx_RefSeq
Contig31563DeNovoAssembly	PREDICTED: frizzled homolog 4 [Taeniopygia guttata]	503	XP_002188493	2.7e-67	blastx_RefSeq
Contig38835DeNovoAssembly	patatin-like phospholipase domain containing 6 [Xenopus (Silurana) tropicalis]	503	NP_001090744	3.36e-09	blastx_RefSeq
Contig39235DeNovoAssembly	PREDICTED: obscurin, cytoskeletal calmodulin and titin-interacting RhoGEF [Taeniopygia guttata]	503	XP_002192966	1.54e-54	blastx_RefSeq
Contig88806DeNovoAssembly	human immunodeficiency virus type I enhancer binding protein 2 [Danio rerio]	502	NP_001025335	1.92e-67	blastx_Drerio
Contig90699DeNovoAssembly	translation initiation factor IF-2, mitochondrial [Danio rerio]	502	NP_001082793	2.68e-69	blastx_Drerio
Contig33037DeNovoAssembly	PREDICTED: ryanodine receptor 3 [Equus caballus]	502	XP_001918291	1.83e-76	blastx_RefSeq
Contig37405DeNovoAssembly	PREDICTED: LOW QUALITY PROTEIN: titin-like [Ailuropoda melanoleuca]	502	XP_002918867	1.23e-56	blastx_RefSeq
Contig41557DeNovoAssembly	triadin [Rattus norvegicus]	502	NP_067698	1.17e-06	blastx_RefSeq
Contig88798DeNovoAssembly	PREDICTED: similar to supervillin (archvillin) (SVIL) [Gallus gallus]	502	XP_418577	3.27e-41	blastx_RefSeq
Contig90284DeNovoAssembly	PREDICTED: similar to obscurin, cytoskeletal calmodulin and titin-interacting RhoGEF [Gallus gallus]	502	XP_418501	1.73e-42	blastx_RefSeq
Contig102242DeNovoAssembly	PREDICTED: LOW QUALITY PROTEIN: nesprin-2-like [Ailuropoda melanoleuca]	502	XP_002914207	3.89e-10	blastx_RefSeq
Contig62153DeNovoAssembly	phosphatidic acid phosphatase type 2B [Danio rerio]	501	NP_001073447	4.56e-77	blastx_Drerio
Contig112819DeNovoAssembly	DnaJ subfamily A member 2 [Danio rerio]	501	NP_998658	1.09e-30	blastx_Drerio
Contig34616DeNovoAssembly	PREDICTED: similar to titin [Ornithorhynchus anatinus]	501	XP_001515433	2.74e-64	blastx_RefSeq
Contig46656DeNovoAssembly	transcription factor CP2 [Gallus gallus]	501	NP_989715	9.5e-41	blastx_RefSeq
Contig46772DeNovoAssembly	PREDICTED: titin [Oryctolagus cuniculus]	501	XP_002712264	4.09e-68	blastx_RefSeq
Contig48241DeNovoAssembly	cytoplasmic dynein 1 heavy chain 1 [Danio rerio]	500	NP_001036210	1.1e-91	blastx_Drerio
Contig68290DeNovoAssembly	insulin-like growth factor binding protein 6b [Danio rerio]	500	NP_001154874	3.11e-78	blastx_Drerio
Contig32242DeNovoAssembly	cathepsin Z [Xenopus laevis]	500	NP_001088101	4.86e-53	blastx_RefSeq
Contig91117DeNovoAssembly	PREDICTED: similar to multiple ankyrin repeats single KH domain protein [Gallus gallus]	500	XP_414473	2.26e-42	blastx_RefSeq
Contig112429DeNovoAssembly	PREDICTED: NUAK family, SNF1-like kinase, 2 [Taeniopygia guttata]	500	XP_002196682	2.14e-08	blastx_RefSeq
